# Supplementary material for: Data-driven decarbonisation pathways for reducing life cycle GHG emissions from food waste in the hospitality and food service sectors
Source: Sci Rep. 2023 Jan 9;13:418. doi: 10.1038/s41598-022-27053-6 (PMC9829725; doi:10.1038/s41598-022-27053-6)
Supplement: Supplementary file 1 — Supplementary Information 1. [file 41598_2022_27053_MOESM1_ESM.xlsx]

## Sheet: Sheet1
Type	Ingredients_eng_simple	Climate change (kg CO2 eq/kg)	Origin	Remarks
ALCOHOL	wine red	0.21	Portugal	Assumed 1.28kgCO2e/bottle; https://www.sestrasystems.com/carbon-footprint-of-a-bottle-of-wine/#:~:text=THERE'S%20MORE%20TO%20A%20CARBON,vintage%2C%20or%20a%20particular%20vintner. Almost half of the wine bottle’s carbon footprint comes from the production and mishandling of packaging, 0.8kgCO2e from producing raw materials including packaging production. Each bottle is 750ml = 0.75kg. Calculation…
ALCOHOL	wine rice	0.21	China	Assumed 1.28kgCO2e/bottle; https://www.sestrasystems.com/carbon-footprint-of-a-bottle-of-wine/#:~:text=THERE'S%20MORE%20TO%20A%20CARBON,vintage%2C%20or%20a%20particular%20vintner. Almost half of the wine bottle’s carbon footprint comes from the production and mishandling of packaging, 0.8kgCO2e from producing raw materials including packaging production. Each bottle is 750ml = 0.75kg. Calculation…
ALCOHOL	wine rose	0.21	China	Assumed 1.28kgCO2e/bottle; https://www.sestrasystems.com/carbon-footprint-of-a-bottle-of-wine/#:~:text=THERE'S%20MORE%20TO%20A%20CARBON,vintage%2C%20or%20a%20particular%20vintner. Almost half of the wine bottle’s carbon footprint comes from the production and mishandling of packaging, 0.8kgCO2e from producing raw materials including packaging production. Each bottle is 750ml = 0.75kg. Calculation…
ALCOHOL	wine white	0.21	Portugal	Assumed 1.28kgCO2e/bottle; https://www.sestrasystems.com/carbon-footprint-of-a-bottle-of-wine/#:~:text=THERE'S%20MORE%20TO%20A%20CARBON,vintage%2C%20or%20a%20particular%20vintner. Almost half of the wine bottle’s carbon footprint comes from the production and mishandling of packaging, 0.8kgCO2e from producing raw materials including packaging production. Each bottle is 750ml = 0.75kg. Calculation…
AQUATIC	shrimp	1.14	China	Estimated from Table 5 in Zhang2016 doi:10.5846/stxb201504150769
AQUATIC	shrimp	1.14	China	Estimated from Table 5 in Zhang2016 doi:10.5846/stxb201504150769
AQUATIC	fish dace	1.14	China	Estimated from Table 5 in Zhang2016 doi:10.5846/stxb201504150769
AQUATIC	dried shrimp	1.14	Malaysia	Estimated from Table 5 in Zhang2016 doi:10.5846/stxb201504150769
AQUATIC	scallop	1.14	China	Estimated from Table 5 in Zhang2016 doi:10.5846/stxb201504150769
AQUATIC	fried fish ball	1.14	China	Estimated from Table 5 in Zhang2016 doi:10.5846/stxb201504150769
AQUATIC	dried shrimp	1.14	China	Estimated from Table 5 in Zhang2016 doi:10.5846/stxb201504150769
AQUATIC	fish	1.14	China	Estimated from Table 5 in Zhang2016 doi:10.5846/stxb201504150769
AQUATIC	japanese fishcake	1.14	China	Estimated from Table 5 in Zhang2016 doi:10.5846/stxb201504150769
AQUATIC	abalone	1.14	Taiwan	Estimated from Table 5 in Zhang2016 doi:10.5846/stxb201504150769
AQUATIC	fish tuna	1.14	Thailand	Estimated from Table 5 in Zhang2016 doi:10.5846/stxb201504150769
AQUATIC	fish	1.14	China	Estimated from Table 5 in Zhang2016 doi:10.5846/stxb201504150769
AQUATIC	fish	1.14	China	Estimated from Table 5 in Zhang2016 doi:10.5846/stxb201504150769
AQUATIC	fish dace	1.14	China	Estimated from Table 5 in Zhang2016 doi:10.5846/stxb201504150769
AQUATIC	eel	1.14	China	Estimated from Table 5 in Zhang2016 doi:10.5846/stxb201504150769
AQUATIC	shrimp	1.14	Vietnam	Estimated from Table 5 in Zhang2016 doi:10.5846/stxb201504150769
AQUATIC	fish yellow croaker	1.14	China	Estimated from Table 5 in Zhang2016 doi:10.5846/stxb201504150769
AQUATIC	fish sticks	1.14	Japan	Estimated from Table 5 in Zhang2016 doi:10.5846/stxb201504150769
AQUATIC	shrimp	1.14	China	Estimated from Table 5 in Zhang2016 doi:10.5846/stxb201504150769
AQUATIC	scallop	1.14	China	Estimated from Table 5 in Zhang2016 doi:10.5846/stxb201504150769
AQUATIC	octopus	1.14	China	Estimated from Table 5 in Zhang2016 doi:10.5846/stxb201504150769
AQUATIC	fish	1.14	China	Estimated from Table 5 in Zhang2016 doi:10.5846/stxb201504150769
AQUATIC	fish	1.14	China	Estimated from Table 5 in Zhang2016 doi:10.5846/stxb201504150769
AQUATIC	fish sea bass	1.14	China	Estimated from Table 5 in Zhang2016 doi:10.5846/stxb201504150769
AQUATIC	fish mackerel	1.14	China	Estimated from Table 5 in Zhang2016 doi:10.5846/stxb201504150769
AQUATIC	barramundi	1.14	China	Estimated from Table 5 in Zhang2016 doi:10.5846/stxb201504150769
AQUATIC	mussel	0.59	New Zealand	Frosel2019-Mussel farming using various techniques evaluated using Life Cycle Assessment (LCA) page 15 EF=0.12-0.46 ; Winther2009-https://www.sintef.no/globalassets/upload/fiskeri_og_havbruk/fiskeriteknologi/filer-fra-erik-skontorp-hognes/carbon-footprint-and-energy-use-of-norwegian-seafood-products-final-report-04_12_09.pdf EF=0.59
BEEF	beef sirloin	29.7553	Brazil/Argentina	ecoinvent3-agriculture-Latin_America
BEEF	beef stomach	29.7553	Brazil/Argentina	ecoinvent3-agriculture-Latin_America
BEEF	beef	28.4826	Canada	ecoinvent3-agriculture-North_America
BEEF	beef	29.7553	Brazil	ecoinvent3-agriculture-Latin_America
BEEF	oxtail	29.7553	Brazil	ecoinvent3-agriculture-Latin_America
DAIRY	whole milk	1.8	Germany	ecoinvent3-agriculture-Europe
DAIRY	butter	8.74162	New Zealand	ecoinvent3-agriculture-Europe (cheese)
DAIRY	yogurt	2.42	Hong Kong	ecoinvent3-agriculture-Global (yogurt)
DAIRY	cheese	8.74162	Europe	ecoinvent3-agriculture-Europe (cheese)
EGG	egg	2.12	America	Environmental working group: https://static.ewg.org/reports/2011/meateaters/pdf/methodology_ewg_meat_eaters_guide_to_health_and_cli Table 21. Greenhouse Gas Emissions from Egg Production (at farmgate) 2.12 kgCO2e/kg of edible eggs (average) Table 22. Greenhouse Gas Emissions from Egg Consumption (post-farmgate) Emission Source kg of CO2 e per kg of consumed eggs Processing 0.29 Domestic Transport…
EGG	duck egg	2.54	China	Estimated from Table 5 in Zhang2016 doi:10.5846/stxb201504150769
FRUIT	bay leaf	0.21	China	ecoinvent3-agriculture-Global-grape;
FRUIT	coconut milk	0.21	Thailand	ecoinvent3-agriculture-Global-grape; Potter2020-Environmental impact of plant-based foods. https://pub.epsilon.slu.se/17699/1/Report112.pdf EF: 1.2kgCO2e/kg (total), no agricultural value
FRUIT	plum	0.21	China	ecoinvent3-agriculture-Global-grape;
FRUIT	pineapple	0.21	Thailand	ecoinvent3-agriculture-Global-grape
FRUIT	lychee	0.21	China	ecoinvent3-agriculture-Global-grape
FRUIT	goji berry	0.21	China	ecoinvent3-agriculture-Global-grape
FRUIT	lemon	0.21	China	ecoinvent3-agriculture-Global-grape
FRUIT	apple	0.269754	China	ecoinvent3-agriculture-China-apple
FUNGUS	mushroom	3.25	Vietnam	Potter2020-Environmental impact of plant-based foods. https://pub.epsilon.slu.se/17699/1/Report112.pdf EF at farm gate: 2.1-4.4 kgCO2e/kg (3.25 average)
FUNGUS	mushroom	3.25	China	New Code: 1010600048; Potter2020-Environmental impact of plant-based foods. https://pub.epsilon.slu.se/17699/1/Report112.pdf EF at farm gate: 2.1-4.4 kgCO2e/kg (3.25 average)
FUNGUS	mushroom	3.25	China	Potter2020-Environmental impact of plant-based foods. https://pub.epsilon.slu.se/17699/1/Report112.pdf EF at farm gate: 2.1-4.4 kgCO2e/kg (3.25 average)
FUNGUS	mushroom	3.25	China	Potter2020-Environmental impact of plant-based foods. https://pub.epsilon.slu.se/17699/1/Report112.pdf EF at farm gate: 2.1-4.4 kgCO2e/kg (3.25 average)
FUNGUS	mushroom	3.25	China	Potter2020-Environmental impact of plant-based foods. https://pub.epsilon.slu.se/17699/1/Report112.pdf EF at farm gate: 2.1-4.4 kgCO2e/kg (3.25 average)
FUNGUS	mushroom	3.25	China	Potter2020-Environmental impact of plant-based foods. https://pub.epsilon.slu.se/17699/1/Report112.pdf EF at farm gate: 2.1-4.4 kgCO2e/kg (3.25 average)
FUNGUS	mushroom	3.25	China	Potter2020-Environmental impact of plant-based foods. https://pub.epsilon.slu.se/17699/1/Report112.pdf EF at farm gate: 2.1-4.4 kgCO2e/kg (3.25 average)
FUNGUS	mushroom	3.25	China	Potter2020-Environmental impact of plant-based foods. https://pub.epsilon.slu.se/17699/1/Report112.pdf EF at farm gate: 2.1-4.4 kgCO2e/kg (3.25 average)
FUNGUS	mushroom dried	3.25	China	Potter2020-Environmental impact of plant-based foods. https://pub.epsilon.slu.se/17699/1/Report112.pdf EF at farm gate: 2.1-4.4 kgCO2e/kg (3.25 average)
FUNGUS	mushroom	3.25	China	Potter2020-Environmental impact of plant-based foods. https://pub.epsilon.slu.se/17699/1/Report112.pdf EF at farm gate: 2.1-4.4 kgCO2e/kg (3.25 average)
LAMB	lamb	29.8	China	Estimated from Table 5 in Zhang2016 doi:10.5846/stxb201504150769
LEGUME	glass noodle	2.05	China	Estimated from Table 5 in Zhang2016 doi:10.5846/stxb201504150769
LEGUME	fermented black soybean	2.05	China	Estimated from Table 5 in Zhang2016 doi:10.5846/stxb201504150769
LEGUME	sweet bean curd	2.05	Hong Kong	Estimated from Table 5 in Zhang2016 doi:10.5846/stxb201504150769
LEGUME	tofu	2.05	Macao	Estimated from Table 5 in Zhang2016 doi:10.5846/stxb201504150769
LEGUME	dried tofu	2.05	Macao	New Code: 1010600048; Estimated from Table 5 in Zhang2016 doi:10.5846/stxb201504150769
LEGUME	tofu	2.05	China	Estimated from Table 5 in Zhang2016 doi:10.5846/stxb201504150769
LEGUME	tofu	2.05	Macao	Estimated from Table 5 in Zhang2016 doi:10.5846/stxb201504150769
LEGUME	edamame	2.05	China	Estimated from Table 5 in Zhang2016 doi:10.5846/stxb201504150769
LEGUME	fried bean curd	2.05	Hong Kong	Estimated from Table 5 in Zhang2016 doi:10.5846/stxb201504150769
LEGUME	potato	2.05	Hong Kong	Estimated from Table 5 in Zhang2016 doi:10.5846/stxb201504150769
MAIZE	cornstarch	0.647	Netherlands	ecoinvent3-agriculture-global-maize
NUT	peanut	1.38	China	Carbon and nitrogen footprints accounting of peanut and peanut oil production in China; https://pubag.nal.usda.gov/catalog/7242591
NUT	cashew	1.38	China	Carbon and nitrogen footprints accounting of peanut and peanut oil production in China; https://pubag.nal.usda.gov/catalog/7242592
NUT	peanut	1.38	China	Carbon and nitrogen footprints accounting of peanut and peanut oil production in China; https://pubag.nal.usda.gov/catalog/7242593
NUT	sesame	1.38	China	Carbon and nitrogen footprints accounting of peanut and peanut oil production in China; https://pubag.nal.usda.gov/catalog/7242594
NUT	pine nut	1.38	China	Carbon and nitrogen footprints accounting of peanut and peanut oil production in China; https://pubag.nal.usda.gov/catalog/7242595
OIL	oil	1.38	China	Assume agriculture of oil same as peanut
OIL	oil	1.38	Hong Kong	Assume agriculture of oil same as peanut
OIL	olive oil	1.38	China	Assume agriculture of oil same as peanut
OIL	oil	1.38	Hong Kong	Assume agriculture of oil same as peanut
OIL	peppercorn oil	1.38	Hong Kong	Assume agriculture of oil same as peanut
PORK	pork chinese sausage	4.975	China	Estimated from Table 5 in Zhang2016 doi:10.5846/stxb201504150769
PORK	pork char siew	4.975	Macao	Estimated from Table 5 in Zhang2016 doi:10.5846/stxb201504150769
PORK	ham	4.975	Hong Kong	Estimated from Table 5 in Zhang2016 doi:10.5846/stxb201504150769
PORK	pork	4.975	Hong Kong	Estimated from Table 5 in Zhang2016 doi:10.5846/stxb201504150769
PORK	pork mince	9.77189	Brazil	ecoinvent3-agriculture-Global-Pork;
PORK	pork bacon	4.975	China	Estimated from Table 5 in Zhang2016 doi:10.5846/stxb201504150769
PORK	pork	4.975	Thailand	Estimated from Table 5 in Zhang2016 doi:10.5846/stxb201504150769
PORK	pork mince	4.975	Thailand	Estimated from Table 5 in Zhang2016 doi:10.5846/stxb201504150769
PORK	pork belly	9.77189	Brazil/Netherlands	ecoinvent3-agriculture-Global-Pork;
PORK	pork	9.77189	Brazil	ecoinvent3-agriculture-Global-Pork;
PORK	pork	9.77189	Brazil	ecoinvent3-agriculture-Global-Pork;
PORK	pork belly	9.77189	Brazil/Poland	ecoinvent3-agriculture-Global-Pork;
PORK	pork ribs	4.975	China	Estimated from Table 5 in Zhang2016 doi:10.5846/stxb201504150769
PORK	pork knuckle	4.975	China	Estimated from Table 5 in Zhang2016 doi:10.5846/stxb201504150769
PORK	pork chop	9.77189	Brazil	ecoinvent3-agriculture-Global-Pork;
PORK	pork five spice	4.975	China	Estimated from Table 5 in Zhang2016 doi:10.5846/stxb201504150769
PORK	pork belly	4.975	China	Estimated from Table 5 in Zhang2016 doi:10.5846/stxb201504150769
PORK	pork skin	4.975	China	Estimated from Table 5 in Zhang2016 doi:10.5846/stxb201504150769
PORK	pork knuckle	4.975	China	Estimated from Table 5 in Zhang2016 doi:10.5846/stxb201504150769
PORK	pork belly	9.77189	Brazil	ecoinvent3-agriculture-Global-Pork;
PORK	pork ribs	4.975	China	Estimated from Table 5 in Zhang2016 doi:10.5846/stxb201504150769
PORK	pork ears	4.975	China	Estimated from Table 5 in Zhang2016 doi:10.5846/stxb201504150769
PORK	pork	9.77189	Brazil	ecoinvent3-agriculture-Global-Pork;
PORK	wonton	4.975	China	Estimated from Table 5 in Zhang2016 doi:10.5846/stxb201504150769
POULTRY	duck	4.223	China	Estimated from Table 5 in Zhang2016 doi:10.5846/stxb201504150769
POULTRY	chicken drumstick	9.36813	Brazil/America	ecoinvent3-agriculture-Brazil-Poultry;
POULTRY	chicken	4.223	China	Estimated from Table 5 in Zhang2016 doi:10.5846/stxb201504150769
POULTRY	chicken	4.223	China	Estimated from Table 5 in Zhang2016 doi:10.5846/stxb201504150769
POULTRY	goose	4.223	China	Estimated from Table 5 in Zhang2016 doi:10.5846/stxb201504150769
POULTRY	chicken	4.223	China	Estimated from Table 5 in Zhang2016 doi:10.5846/stxb201504150769
POULTRY	chicken wing	9.36813	Brazil	ecoinvent3-agriculture-Brazil-Poultry;
POULTRY	duck	9.36813	Brazil	ecoinvent3-agriculture-Brazil-Poultry;
POULTRY	chicken sauce	4.223	China	Estimated from Table 5 in Zhang2016 doi:10.5846/stxb201504150769
POULTRY	chicken soup	4.223	China	Estimated from Table 5 in Zhang2016 doi:10.5846/stxb201504150769
POULTRY	chicken with soy sauce	4.223	China	Estimated from Table 5 in Zhang2016 doi:10.5846/stxb201504150769
POULTRY	duck	4.223	China	Estimated from Table 5 in Zhang2016 doi:10.5846/stxb201504150769
POULTRY	duck roast	4.223	China	Estimated from Table 5 in Zhang2016 doi:10.5846/stxb201504150769
POULTRY	chicken	4.223	China	Estimated from Table 5 in Zhang2016 doi:10.5846/stxb201504150769
POULTRY	chicken feet	5.7378	America	ecoinvent3-agriculture-US-Poultry;
POULTRY	chicken wing	7.49038	Thailand	ecoinvent3-agriculture-Global-Poultry;
POULTRY	duck breast	4.223	China	Estimated from Table 5 in Zhang2016 doi:10.5846/stxb201504150769
POULTRY	duck feet	4.223	China	Estimated from Table 5 in Zhang2016 doi:10.5846/stxb201504150769
POULTRY	chicken	4.223	China	Estimated from Table 5 in Zhang2016 doi:10.5846/stxb201504150769
POULTRY	chicken shreds	4.223	China	Estimated from Table 5 in Zhang2016 doi:10.5846/stxb201504150769
POULTRY	chicken feet	4.223	China	Estimated from Table 5 in Zhang2016 doi:10.5846/stxb201504150769
POULTRY	chicken stock	4.223	China	Estimated from Table 5 in Zhang2016 doi:10.5846/stxb201504150769
RICE	rice noodle	1.2	China	Estimated from Table 5 in Zhang2016 doi:10.5846/stxb201504150769
RICE	rice glutinous	1.2	Thailand	Estimated from Table 5 in Zhang2016 doi:10.5846/stxb201504150769
RICE	rice	1.2	China	Estimated from Table 5 in Zhang2016 doi:10.5846/stxb201504150769
RICE	rice noodle	1.2	China	Estimated from Table 5 in Zhang2016 doi:10.5846/stxb201504150769
SEASONING	mexican seasoning	0.3279	China	Assume ingredients sourced locally (true for Lee Kum Kee), so use china peanut agricultural emission as a proxy; over 65% of their sauces are vegetarian; http://www.lkk.com/sustainability2018/en/pi/; Vegetable EF from Table 5 in Zhang2016 doi:10.5846/stxb201504150769
SEASONING	belacan	0.3279	Canada	Assume ingredients sourced locally (true for Lee Kum Kee), so use china peanut agricultural emission as a proxy; over 65% of their sauces are vegetarian; http://www.lkk.com/sustainability2018/en/pi/; Vegetable EF from Table 5 in Zhang2016 doi:10.5846/stxb201504150769
SEASONING	oyster sauce	0.3279	China	Assume ingredients sourced locally (true for Lee Kum Kee), so use china peanut agricultural emission as a proxy; over 65% of their sauces are vegetarian; http://www.lkk.com/sustainability2018/en/pi/; Vegetable EF from Table 5 in Zhang2016 doi:10.5846/stxb201504150769
SEASONING	chu hou paste	0.3279	China	Assume ingredients sourced locally (true for Lee Kum Kee), so use china peanut agricultural emission as a proxy; over 65% of their sauces are vegetarian; http://www.lkk.com/sustainability2018/en/pi/; Vegetable EF from Table 5 in Zhang2016 doi:10.5846/stxb201504150769
SEASONING	shacha sauce	0.3279	China	Assume ingredients sourced locally (true for Lee Kum Kee), so use china peanut agricultural emission as a proxy; over 65% of their sauces are vegetarian; http://www.lkk.com/sustainability2018/en/pi/; Vegetable EF from Table 5 in Zhang2016 doi:10.5846/stxb201504150769
SEASONING	curry paste	0.3279	Macao	Assume ingredients sourced locally (true for Lee Kum Kee), so use china peanut agricultural emission as a proxy; over 65% of their sauces are vegetarian; http://www.lkk.com/sustainability2018/en/pi/; Vegetable EF from Table 5 in Zhang2016 doi:10.5846/stxb201504150769
SEASONING	curry powder	0.3279	Macao	Assume ingredients sourced locally (true for Lee Kum Kee), so use china peanut agricultural emission as a proxy; over 65% of their sauces are vegetarian; http://www.lkk.com/sustainability2018/en/pi/; Vegetable EF from Table 5 in Zhang2016 doi:10.5846/stxb201504150769
SEASONING	bbq sauce powder	0.3279	Malaysia	Assume ingredients sourced locally (true for Lee Kum Kee), so use china peanut agricultural emission as a proxy; over 65% of their sauces are vegetarian; http://www.lkk.com/sustainability2018/en/pi/; Vegetable EF from Table 5 in Zhang2016 doi:10.5846/stxb201504150769
SEASONING	Balsamic Vinegar	0.3279	Italy	Assume ingredients sourced locally (true for Lee Kum Kee), so use china peanut agricultural emission as a proxy; over 65% of their sauces are vegetarian; http://www.lkk.com/sustainability2018/en/pi/; Vegetable EF from Table 5 in Zhang2016 doi:10.5846/stxb201504150769
SEASONING	soy sauce	0.3279	China	Assume ingredients sourced locally (true for Lee Kum Kee), so use china peanut agricultural emission as a proxy; over 65% of their sauces are vegetarian; http://www.lkk.com/sustainability2018/en/pi/; Vegetable EF from Table 5 in Zhang2016 doi:10.5846/stxb201504150769
SEASONING	nam yu sauce	0.3279	China	Assume ingredients sourced locally (true for Lee Kum Kee), so use china peanut agricultural emission as a proxy; over 65% of their sauces are vegetarian; http://www.lkk.com/sustainability2018/en/pi/; Vegetable EF from Table 5 in Zhang2016 doi:10.5846/stxb201504150769
SEASONING	bean paste	0.3279	China	Assume ingredients sourced locally (true for Lee Kum Kee), so use china peanut agricultural emission as a proxy; over 65% of their sauces are vegetarian; http://www.lkk.com/sustainability2018/en/pi/; Vegetable EF from Table 5 in Zhang2016 doi:10.5846/stxb201504150769
SEASONING	chili bean sauce	0.3279	China	Assume ingredients sourced locally (true for Lee Kum Kee), so use china peanut agricultural emission as a proxy; over 65% of their sauces are vegetarian; http://www.lkk.com/sustainability2018/en/pi/; Vegetable EF from Table 5 in Zhang2016 doi:10.5846/stxb201504150769
SEASONING	dark soy sauce	0.3279	China	Assume ingredients sourced locally (true for Lee Kum Kee), so use china peanut agricultural emission as a proxy; over 65% of their sauces are vegetarian; http://www.lkk.com/sustainability2018/en/pi/; Vegetable EF from Table 5 in Zhang2016 doi:10.5846/stxb201504150769
SEASONING	salt	0.3279	China	Assume ingredients sourced locally (true for Lee Kum Kee), so use china peanut agricultural emission as a proxy; over 65% of their sauces are vegetarian; http://www.lkk.com/sustainability2018/en/pi/; Vegetable EF from Table 5 in Zhang2016 doi:10.5846/stxb201504150769
SEASONING	sweet noodle sauce	0.3279	Hong Kong	Assume ingredients sourced locally (true for Lee Kum Kee), so use china peanut agricultural emission as a proxy; over 65% of their sauces are vegetarian; http://www.lkk.com/sustainability2018/en/pi/; Vegetable EF from Table 5 in Zhang2016 doi:10.5846/stxb201504150769
SEASONING	sugar	0.3279	Korea	Assume ingredients sourced locally (true for Lee Kum Kee), so use china peanut agricultural emission as a proxy; over 65% of their sauces are vegetarian; http://www.lkk.com/sustainability2018/en/pi/; Vegetable EF from Table 5 in Zhang2016 doi:10.5846/stxb201504150769
SEASONING	chicken powder	0.3279	China	Assume ingredients sourced locally (true for Lee Kum Kee), so use china peanut agricultural emission as a proxy; over 65% of their sauces are vegetarian; http://www.lkk.com/sustainability2018/en/pi/; Vegetable EF from Table 5 in Zhang2016 doi:10.5846/stxb201504150769
SEASONING	baking soda	0.3279	America	Assume ingredients sourced locally (true for Lee Kum Kee), so use china peanut agricultural emission as a proxy; over 65% of their sauces are vegetarian; http://www.lkk.com/sustainability2018/en/pi/; Vegetable EF from Table 5 in Zhang2016 doi:10.5846/stxb201504150769
SEASONING	maggi	0.3279	China	Assume ingredients sourced locally (true for Lee Kum Kee), so use china peanut agricultural emission as a proxy; over 65% of their sauces are vegetarian; http://www.lkk.com/sustainability2018/en/pi/; Vegetable EF from Table 5 in Zhang2016 doi:10.5846/stxb201504150769
SEASONING	chili sauce	0.3279	China	Assume ingredients sourced locally (true for Lee Kum Kee), so use china peanut agricultural emission as a proxy; over 65% of their sauces are vegetarian; http://www.lkk.com/sustainability2018/en/pi/; Vegetable EF from Table 5 in Zhang2016 doi:10.5846/stxb201504150769
SEASONING	chinese marinade	0.3279	China	Assume ingredients sourced locally (true for Lee Kum Kee), so use china peanut agricultural emission as a proxy; over 65% of their sauces are vegetarian; http://www.lkk.com/sustainability2018/en/pi/; Vegetable EF from Table 5 in Zhang2016 doi:10.5846/stxb201504150769
SEASONING	sugar	0.3279	China	Assume ingredients sourced locally (true for Lee Kum Kee), so use china peanut agricultural emission as a proxy; over 65% of their sauces are vegetarian; http://www.lkk.com/sustainability2018/en/pi/; Vegetable EF from Table 5 in Zhang2016 doi:10.5846/stxb201504150769
SEASONING	sugar	0.3279	China	Assume ingredients sourced locally (true for Lee Kum Kee), so use china peanut agricultural emission as a proxy; over 65% of their sauces are vegetarian; http://www.lkk.com/sustainability2018/en/pi/; Vegetable EF from Table 5 in Zhang2016 doi:10.5846/stxb201504150769
SEASONING	plum sauce	0.3279	China	Assume ingredients sourced locally (true for Lee Kum Kee), so use china peanut agricultural emission as a proxy; over 65% of their sauces are vegetarian; http://www.lkk.com/sustainability2018/en/pi/; Vegetable EF from Table 5 in Zhang2016 doi:10.5846/stxb201504150769
SEASONING	five spice powder	0.3279	China	Assume ingredients sourced locally (true for Lee Kum Kee), so use china peanut agricultural emission as a proxy; over 65% of their sauces are vegetarian; http://www.lkk.com/sustainability2018/en/pi/; Vegetable EF from Table 5 in Zhang2016 doi:10.5846/stxb201504150769
SEASONING	white vinegar	0.3279	China	Assume ingredients sourced locally (true for Lee Kum Kee), so use china peanut agricultural emission as a proxy; over 65% of their sauces are vegetarian; http://www.lkk.com/sustainability2018/en/pi/; Vegetable EF from Table 5 in Zhang2016 doi:10.5846/stxb201504150769
SEASONING	brown sauce	0.3279	Britain	Assume ingredients sourced locally (true for Lee Kum Kee), so use china peanut agricultural emission as a proxy; over 65% of their sauces are vegetarian; http://www.lkk.com/sustainability2018/en/pi/; Vegetable EF from Table 5 in Zhang2016 doi:10.5846/stxb201504150769
SEASONING	fish sauce	0.3279	Thailand	Assume ingredients sourced locally (true for Lee Kum Kee), so use china peanut agricultural emission as a proxy; over 65% of their sauces are vegetarian; http://www.lkk.com/sustainability2018/en/pi/; Vegetable EF from Table 5 in Zhang2016 doi:10.5846/stxb201504150769
SEASONING	bean paste	0.3279	China	Assume ingredients sourced locally (true for Lee Kum Kee), so use china peanut agricultural emission as a proxy; over 65% of their sauces are vegetarian; http://www.lkk.com/sustainability2018/en/pi/; Vegetable EF from Table 5 in Zhang2016 doi:10.5846/stxb201504150769
SEASONING	thai chicken dip	0.3279	Thailand	Assume ingredients sourced locally (true for Lee Kum Kee), so use china peanut agricultural emission as a proxy; over 65% of their sauces are vegetarian; http://www.lkk.com/sustainability2018/en/pi/; Vegetable EF from Table 5 in Zhang2016 doi:10.5846/stxb201504150769
SEASONING	japanese shichimi powder	0.3279	Japan	Assume ingredients sourced locally (true for Lee Kum Kee), so use china peanut agricultural emission as a proxy; over 65% of their sauces are vegetarian; http://www.lkk.com/sustainability2018/en/pi/; Vegetable EF from Table 5 in Zhang2016 doi:10.5846/stxb201504150769
SEASONING	sesame paste	0.3279	China	Assume ingredients sourced locally (true for Lee Kum Kee), so use china peanut agricultural emission as a proxy; over 65% of their sauces are vegetarian; http://www.lkk.com/sustainability2018/en/pi/; Vegetable EF from Table 5 in Zhang2016 doi:10.5846/stxb201504150769
VEGETABLE	carrot	0.3279	China	Estimated from Table 5 in Zhang2016 doi:10.5846/stxb201504150769
VEGETABLE	celery	0.3279	China	Estimated from Table 5 in Zhang2016 doi:10.5846/stxb201504150769
VEGETABLE	ginger	0.3279	China	Estimated from Table 5 in Zhang2016 doi:10.5846/stxb201504150769
VEGETABLE	cumin	0.3279	China	Estimated from Table 5 in Zhang2016 doi:10.5846/stxb201504150769
VEGETABLE	pickled cabbage	0.3279	China	Estimated from Table 5 in Zhang2016 doi:10.5846/stxb201504150769
VEGETABLE	pepper	0.3279	China	Estimated from Table 5 in Zhang2016 doi:10.5846/stxb201504150769
VEGETABLE	green onion	0.3279	China	Estimated from Table 5 in Zhang2016 doi:10.5846/stxb201504150769
VEGETABLE	onion	0.3279	China	Estimated from Table 5 in Zhang2016 doi:10.5846/stxb201504150769
VEGETABLE	peppercorn black	0.3279	China	Estimated from Table 5 in Zhang2016 doi:10.5846/stxb201504150769
VEGETABLE	pickled vegetable	0.3279	China	Estimated from Table 5 in Zhang2016 doi:10.5846/stxb201504150769
VEGETABLE	carrot	0.3279	China	Estimated from Table 5 in Zhang2016 doi:10.5846/stxb201504150769
VEGETABLE	onion	0.3279	China	Estimated from Table 5 in Zhang2016 doi:10.5846/stxb201504150769
VEGETABLE	garlic	0.2	Australia	ecoinvent3-agriculture-global-vegetable
VEGETABLE	coriander	0.3279	China	Estimated from Table 5 in Zhang2016 doi:10.5846/stxb201504150769
VEGETABLE	pepper	0.3279	China	Estimated from Table 5 in Zhang2016 doi:10.5846/stxb201504150769
VEGETABLE	pepper	0.3279	China	Estimated from Table 5 in Zhang2016 doi:10.5846/stxb201504150769
VEGETABLE	green onion	0.3279	China	Estimated from Table 5 in Zhang2016 doi:10.5846/stxb201504150769
VEGETABLE	carrot	0.3279	China	Estimated from Table 5 in Zhang2016 doi:10.5846/stxb201504150769
VEGETABLE	celery	0.3279	China	Estimated from Table 5 in Zhang2016 doi:10.5846/stxb201504150769
VEGETABLE	tomato	0.3279	China	Estimated from Table 5 in Zhang2016 doi:10.5846/stxb201504150769
VEGETABLE	tomato paste	0.2	America	ecoinvent3-agriculture-global-vegetable
VEGETABLE	pepper	0.3279	China	Estimated from Table 5 in Zhang2016 doi:10.5846/stxb201504150769
VEGETABLE	pepper	0.3279	China	Estimated from Table 5 in Zhang2016 doi:10.5846/stxb201504150769
VEGETABLE	chives	0.3279	China	Estimated from Table 5 in Zhang2016 doi:10.5846/stxb201504150769
VEGETABLE	fat choy	0.3279	China	Estimated from Table 5 in Zhang2016 doi:10.5846/stxb201504150769
VEGETABLE	chestnut	0.3279	China	Estimated from Table 5 in Zhang2016 doi:10.5846/stxb201504150769
VEGETABLE	chinese cabbage	0.3279	China	Estimated from Table 5 in Zhang2016 doi:10.5846/stxb201504150769
VEGETABLE	cabbage	0.3279	China	Estimated from Table 5 in Zhang2016 doi:10.5846/stxb201504150769
VEGETABLE	tomato juice	0.3279	China	Estimated from Table 5 in Zhang2016 doi:10.5846/stxb201504150769
VEGETABLE	tomato sauce	0.3279	China	Estimated from Table 5 in Zhang2016 doi:10.5846/stxb201504150769
VEGETABLE	eggplant	0.3279	China	Estimated from Table 5 in Zhang2016 doi:10.5846/stxb201504150769
VEGETABLE	olive	0.3279	China	Estimated from Table 5 in Zhang2016 doi:10.5846/stxb201504150769
VEGETABLE	beans	0.3279	China	Estimated from Table 5 in Zhang2016 doi:10.5846/stxb201504150769
VEGETABLE	chili	0.3279	China	Estimated from Table 5 in Zhang2016 doi:10.5846/stxb201504150769
VEGETABLE	chinese cabbage	0.3279	China	Estimated from Table 5 in Zhang2016 doi:10.5846/stxb201504150769
VEGETABLE	peppercorn black	0.3279	China	Estimated from Table 5 in Zhang2016 doi:10.5846/stxb201504150769
VEGETABLE	bitter melon	0.3279	China	Estimated from Table 5 in Zhang2016 doi:10.5846/stxb201504150769
VEGETABLE	pepper	0.3279	China	Estimated from Table 5 in Zhang2016 doi:10.5846/stxb201504150769
VEGETABLE	zucchini	0.3279	China	Estimated from Table 5 in Zhang2016 doi:10.5846/stxb201504150769
VEGETABLE	green onion	0.3279	China	Estimated from Table 5 in Zhang2016 doi:10.5846/stxb201504150769
VEGETABLE	garlic fried	0.3279	China	Estimated from Table 5 in Zhang2016 doi:10.5846/stxb201504150769
VEGETABLE	wax gourd	0.3279	China	Estimated from Table 5 in Zhang2016 doi:10.5846/stxb201504150769
VEGETABLE	lotus root	0.3279	China	Estimated from Table 5 in Zhang2016 doi:10.5846/stxb201504150769
VEGETABLE	star anise	0.3279	China	Estimated from Table 5 in Zhang2016 doi:10.5846/stxb201504150769
VEGETABLE	pickled cabbage	0.3279	China	Estimated from Table 5 in Zhang2016 doi:10.5846/stxb201504150769
VEGETABLE	arrowroot	0.3279	China	Estimated from Table 5 in Zhang2016 doi:10.5846/stxb201504150769
VEGETABLE	onion	0.3279	China	Estimated from Table 5 in Zhang2016 doi:10.5846/stxb201504150769
VEGETABLE	pickled vegetable	0.3279	China	Estimated from Table 5 in Zhang2016 doi:10.5846/stxb201504150769
VEGETABLE	peppercorn white	0.3279	China	Estimated from Table 5 in Zhang2016 doi:10.5846/stxb201504150769
VEGETABLE	pepper	0.3279	China	Estimated from Table 5 in Zhang2016 doi:10.5846/stxb201504150769
VEGETABLE	pepper	0.3279	China	Estimated from Table 5 in Zhang2016 doi:10.5846/stxb201504150769
VEGETABLE	pumpkin	0.3279	China	Estimated from Table 5 in Zhang2016 doi:10.5846/stxb201504150769
VEGETABLE	soybean sprouts	0.3279	China	Estimated from Table 5 in Zhang2016 doi:10.5846/stxb201504150769
VEGETABLE	paprika	0.3279	China	Estimated from Table 5 in Zhang2016 doi:10.5846/stxb201504150769
VEGETABLE	green onion	0.3279	China	Estimated from Table 5 in Zhang2016 doi:10.5846/stxb201504150769
VEGETABLE	ginger	0.3279	China	Estimated from Table 5 in Zhang2016 doi:10.5846/stxb201504150769
VEGETABLE	chives	0.3279	China	Estimated from Table 5 in Zhang2016 doi:10.5846/stxb201504150769
VEGETABLE	red dates	0.3279	China	Estimated from Table 5 in Zhang2016 doi:10.5846/stxb201504150769
VEGETABLE	beans	0.3279	China	Estimated from Table 5 in Zhang2016 doi:10.5846/stxb201504150769
VEGETABLE	water chestnut	0.3279	China	Estimated from Table 5 in Zhang2016 doi:10.5846/stxb201504150769
VEGETABLE	dried chili	0.3279	China	Estimated from Table 5 in Zhang2016 doi:10.5846/stxb201504150769
VEGETABLE	peppercorn black	0.3279	China	Estimated from Table 5 in Zhang2016 doi:10.5846/stxb201504150769
VEGETABLE	shallot	0.3279	China	Estimated from Table 5 in Zhang2016 doi:10.5846/stxb201504150769
VEGETABLE	cauliflower	0.3279	China	Estimated from Table 5 in Zhang2016 doi:10.5846/stxb201504150769
VEGETABLE	carrot	0.3279	China	Estimated from Table 5 in Zhang2016 doi:10.5846/stxb201504150769
VEGETABLE	zucchini	0.3279	China	Estimated from Table 5 in Zhang2016 doi:10.5846/stxb201504150769
VEGETABLE	mixed vegetable	0.3279	China	Estimated from Table 5 in Zhang2016 doi:10.5846/stxb201504150769
VEGETABLE	cabbage	0.3279	China	Estimated from Table 5 in Zhang2016 doi:10.5846/stxb201504150769
VEGETABLE	tumeric powder	0.3279	China	Estimated from Table 5 in Zhang2016 doi:10.5846/stxb201504150769
VEGETABLE	licorice	0.3279	China	Estimated from Table 5 in Zhang2016 doi:10.5846/stxb201504150769
VEGETABLE	ginseng	0.3279	China	Estimated from Table 5 in Zhang2016 doi:10.5846/stxb201504150769
VEGETABLE	ginseng	0.3279	China	Estimated from Table 5 in Zhang2016 doi:10.5846/stxb201504150769
VEGETABLE	celery	0.3279	China	Estimated from Table 5 in Zhang2016 doi:10.5846/stxb201504150769
VEGETABLE	carrot	0.3279	China	Estimated from Table 5 in Zhang2016 doi:10.5846/stxb201504150769
VEGETABLE	green onion	0.3279	China	Estimated from Table 5 in Zhang2016 doi:10.5846/stxb201504150769
VEGETABLE	lotus leaf	0.3279	China	Estimated from Table 5 in Zhang2016 doi:10.5846/stxb201504150769
VEGETABLE	tomato sun dried	0.3279	China	Estimated from Table 5 in Zhang2016 doi:10.5846/stxb201504150769
VEGETABLE	pickled vegetable	0.3279	China	Estimated from Table 5 in Zhang2016 doi:10.5846/stxb201504150769
VEGETABLE	black olive	0.3279	China	Estimated from Table 5 in Zhang2016 doi:10.5846/stxb201504150769
VEGETABLE	broccoli	0.3279	China	Estimated from Table 5 in Zhang2016 doi:10.5846/stxb201504150769
WATER	water chestnut	0	China	NA
WHEAT	crab stick	0.52	China	Estimated from Table 5 in Zhang2016 doi:10.5846/stxb201504150769
WHEAT	fritter	0.52	China	Estimated from Table 5 in Zhang2016 doi:10.5846/stxb201504150769
WHEAT	noodle	0.52	China	Estimated from Table 5 in Zhang2016 doi:10.5846/stxb201504150769
WHEAT	spaghetti	0.847	Turkey	ecoinvent3-agriculture-global-wheat
WHEAT	noodle	0.52	China	Estimated from Table 5 in Zhang2016 doi:10.5846/stxb201504150769
WHEAT	noodle	0.52	China	Estimated from Table 5 in Zhang2016 doi:10.5846/stxb201504150769
WHEAT	noodle	0.52	China	Estimated from Table 5 in Zhang2016 doi:10.5846/stxb201504150769
