# Supplementary material for: Data-driven decarbonisation pathways for reducing life cycle GHG emissions from food waste in the hospitality and food service sectors
Source: Sci Rep. 2023 Jan 9;13:418. doi: 10.1038/s41598-022-27053-6 (PMC9829725; doi:10.1038/s41598-022-27053-6)
Supplement: Supplementary file 2 — Supplementary Information 2. [file 41598_2022_27053_MOESM2_ESM.xlsx]

## Sheet: destination_impact_data
Destination	Type	Food (example)	Combined name	Fraction water weight	kg CH4/kg waste	kg CO2-eq/kg	Note
Landfill	MAIZE	maize	maize, Landfill	0.1	0	1.83	impact (carbon footprint): biogas emission of 45% CO2 and 55% CH4 according to IPCC; no GHG gas capture; 15% Degradable Organic Carbon (DOC) for food waste by wet weight (assuming 60% water content), results in an 37.5% DOC of dry weight); 16/12 mass ratio for CO2 from DOC, and 44/12 mass ratio CH4 from DOC; Table 2: https://www.ipcc-nggip.iges.or.jp/public/gp/bgp/5_1_CH4_Solid_Waste.pdf ; http:/…
Landfill	RICE	rice	rice, Landfill	0.12	0	1.8	impact (carbon footprint): biogas emission of 45% CO2 and 55% CH4 according to IPCC; no GHG gas capture; 15% Degradable Organic Carbon (DOC) for food waste by wet weight (assuming 60% water content), results in an 37.5% DOC of dry weight); 16/12 mass ratio for CO2 from DOC, and 44/12 mass ratio CH4 from DOC; Table 2: https://www.ipcc-nggip.iges.or.jp/public/gp/bgp/5_1_CH4_Solid_Waste.pdf ; http:/…
Landfill	WHEAT	wheat	wheat, Landfill	0.11	0	1.82	impact (carbon footprint): biogas emission of 45% CO2 and 55% CH4 according to IPCC; no GHG gas capture; 15% Degradable Organic Carbon (DOC) for food waste by wet weight (assuming 60% water content), results in an 37.5% DOC of dry weight); 16/12 mass ratio for CO2 from DOC, and 44/12 mass ratio CH4 from DOC; Table 2: https://www.ipcc-nggip.iges.or.jp/public/gp/bgp/5_1_CH4_Solid_Waste.pdf ; http:/…
Landfill	DAIRY	cheese	cheese, Landfill	0.5	0	1.02	impact (carbon footprint): biogas emission of 45% CO2 and 55% CH4 according to IPCC; no GHG gas capture; 15% Degradable Organic Carbon (DOC) for food waste by wet weight (assuming 60% water content), results in an 37.5% DOC of dry weight); 16/12 mass ratio for CO2 from DOC, and 44/12 mass ratio CH4 from DOC; Table 2: https://www.ipcc-nggip.iges.or.jp/public/gp/bgp/5_1_CH4_Solid_Waste.pdf ; http:/…
Landfill	DAIRY	milk	milk, Landfill	0.9	0	0.21	impact (carbon footprint): biogas emission of 45% CO2 and 55% CH4 according to IPCC; no GHG gas capture; 15% Degradable Organic Carbon (DOC) for food waste by wet weight (assuming 60% water content), results in an 37.5% DOC of dry weight); 16/12 mass ratio for CO2 from DOC, and 44/12 mass ratio CH4 from DOC; Table 2: https://www.ipcc-nggip.iges.or.jp/public/gp/bgp/5_1_CH4_Solid_Waste.pdf ; http:/…
Landfill	DAIRY	yogurt	yogurt, Landfill	0.85	0	0.3	impact (carbon footprint): biogas emission of 45% CO2 and 55% CH4 according to IPCC; no GHG gas capture; 15% Degradable Organic Carbon (DOC) for food waste by wet weight (assuming 60% water content), results in an 37.5% DOC of dry weight); 16/12 mass ratio for CO2 from DOC, and 44/12 mass ratio CH4 from DOC; Table 2: https://www.ipcc-nggip.iges.or.jp/public/gp/bgp/5_1_CH4_Solid_Waste.pdf ; http:/…
Landfill	FRUIT	apple	apple, Landfill	0.86	0	0.29	impact (carbon footprint): biogas emission of 45% CO2 and 55% CH4 according to IPCC; no GHG gas capture; 15% Degradable Organic Carbon (DOC) for food waste by wet weight (assuming 60% water content), results in an 37.5% DOC of dry weight); 16/12 mass ratio for CO2 from DOC, and 44/12 mass ratio CH4 from DOC; Table 2: https://www.ipcc-nggip.iges.or.jp/public/gp/bgp/5_1_CH4_Solid_Waste.pdf ; http:/…
Landfill	FRUIT	banana	banana, Landfill	0.75	0	0.51	impact (carbon footprint): biogas emission of 45% CO2 and 55% CH4 according to IPCC; no GHG gas capture; 15% Degradable Organic Carbon (DOC) for food waste by wet weight (assuming 60% water content), results in an 37.5% DOC of dry weight); 16/12 mass ratio for CO2 from DOC, and 44/12 mass ratio CH4 from DOC; Table 2: https://www.ipcc-nggip.iges.or.jp/public/gp/bgp/5_1_CH4_Solid_Waste.pdf ; http:/…
Landfill	FRUIT	grape	grape, Landfill	0.81	0	0.4	impact (carbon footprint): biogas emission of 45% CO2 and 55% CH4 according to IPCC; no GHG gas capture; 15% Degradable Organic Carbon (DOC) for food waste by wet weight (assuming 60% water content), results in an 37.5% DOC of dry weight); 16/12 mass ratio for CO2 from DOC, and 44/12 mass ratio CH4 from DOC; Table 2: https://www.ipcc-nggip.iges.or.jp/public/gp/bgp/5_1_CH4_Solid_Waste.pdf ; http:/…
Landfill	VEGETABLE	lettuce	lettuce, Landfill	0.95	0	0.1	impact (carbon footprint): biogas emission of 45% CO2 and 55% CH4 according to IPCC; no GHG gas capture; 15% Degradable Organic Carbon (DOC) for food waste by wet weight (assuming 60% water content), results in an 37.5% DOC of dry weight); 16/12 mass ratio for CO2 from DOC, and 44/12 mass ratio CH4 from DOC; Table 2: https://www.ipcc-nggip.iges.or.jp/public/gp/bgp/5_1_CH4_Solid_Waste.pdf ; http:/…
Landfill	VEGETABLE	tomato	tomato, Landfill	0.95	0	0.11	impact (carbon footprint): biogas emission of 45% CO2 and 55% CH4 according to IPCC; no GHG gas capture; 15% Degradable Organic Carbon (DOC) for food waste by wet weight (assuming 60% water content), results in an 37.5% DOC of dry weight); 16/12 mass ratio for CO2 from DOC, and 44/12 mass ratio CH4 from DOC; Table 2: https://www.ipcc-nggip.iges.or.jp/public/gp/bgp/5_1_CH4_Solid_Waste.pdf ; http:/…
Landfill	VEGETABLE	carrot	carrot, Landfill	0.88	0	0.24	impact (carbon footprint): biogas emission of 45% CO2 and 55% CH4 according to IPCC; no GHG gas capture; 15% Degradable Organic Carbon (DOC) for food waste by wet weight (assuming 60% water content), results in an 37.5% DOC of dry weight); 16/12 mass ratio for CO2 from DOC, and 44/12 mass ratio CH4 from DOC; Table 2: https://www.ipcc-nggip.iges.or.jp/public/gp/bgp/5_1_CH4_Solid_Waste.pdf ; http:/…
Landfill	VEGETABLE	potato	potato, Landfill	0.79	0	0.42	impact (carbon footprint): biogas emission of 45% CO2 and 55% CH4 according to IPCC; no GHG gas capture; 15% Degradable Organic Carbon (DOC) for food waste by wet weight (assuming 60% water content), results in an 37.5% DOC of dry weight); 16/12 mass ratio for CO2 from DOC, and 44/12 mass ratio CH4 from DOC; Table 2: https://www.ipcc-nggip.iges.or.jp/public/gp/bgp/5_1_CH4_Solid_Waste.pdf ; http:/…
Landfill	BEEF	beef	beef, Landfill	0.54	0	0.93	impact (carbon footprint): biogas emission of 45% CO2 and 55% CH4 according to IPCC; no GHG gas capture; 15% Degradable Organic Carbon (DOC) for food waste by wet weight (assuming 60% water content), results in an 37.5% DOC of dry weight); 16/12 mass ratio for CO2 from DOC, and 44/12 mass ratio CH4 from DOC; Table 2: https://www.ipcc-nggip.iges.or.jp/public/gp/bgp/5_1_CH4_Solid_Waste.pdf ; http:/…
Landfill	PORK	pork	pork, Landfill	0.61	0	0.79	impact (carbon footprint): biogas emission of 45% CO2 and 55% CH4 according to IPCC; no GHG gas capture; 15% Degradable Organic Carbon (DOC) for food waste by wet weight (assuming 60% water content), results in an 37.5% DOC of dry weight); 16/12 mass ratio for CO2 from DOC, and 44/12 mass ratio CH4 from DOC; Table 2: https://www.ipcc-nggip.iges.or.jp/public/gp/bgp/5_1_CH4_Solid_Waste.pdf ; http:/…
Landfill	POULTRY	poultry	poultry, Landfill	0.75	0	0.51	impact (carbon footprint): biogas emission of 45% CO2 and 55% CH4 according to IPCC; no GHG gas capture; 15% Degradable Organic Carbon (DOC) for food waste by wet weight (assuming 60% water content), results in an 37.5% DOC of dry weight); 16/12 mass ratio for CO2 from DOC, and 44/12 mass ratio CH4 from DOC; Table 2: https://www.ipcc-nggip.iges.or.jp/public/gp/bgp/5_1_CH4_Solid_Waste.pdf ; http:/…
Landfill	LEGUME	soy bean	soy bean, Landfill	0.09	0	1.87	impact (carbon footprint): biogas emission of 45% CO2 and 55% CH4 according to IPCC; no GHG gas capture; 15% Degradable Organic Carbon (DOC) for food waste by wet weight (assuming 60% water content), results in an 37.5% DOC of dry weight); 16/12 mass ratio for CO2 from DOC, and 44/12 mass ratio CH4 from DOC; Table 2: https://www.ipcc-nggip.iges.or.jp/public/gp/bgp/5_1_CH4_Solid_Waste.pdf ; http:/…
Landfill	OIL	palm oil	palm oil, Landfill	0	0	2.04	impact (carbon footprint): biogas emission of 45% CO2 and 55% CH4 according to IPCC; no GHG gas capture; 15% Degradable Organic Carbon (DOC) for food waste by wet weight (assuming 60% water content), results in an 37.5% DOC of dry weight); 16/12 mass ratio for CO2 from DOC, and 44/12 mass ratio CH4 from DOC; Table 2: https://www.ipcc-nggip.iges.or.jp/public/gp/bgp/5_1_CH4_Solid_Waste.pdf ; http:/…
Landfill	OIL	peanut oil	peanut oil, Landfill	0	0	2.04	Assume same as palm oil
Landfill	OTHER	sugar cane	sugar cane, Landfill	0	0	2.04	impact (carbon footprint): biogas emission of 45% CO2 and 55% CH4 according to IPCC; no GHG gas capture; 15% Degradable Organic Carbon (DOC) for food waste by wet weight (assuming 60% water content), results in an 37.5% DOC of dry weight); 16/12 mass ratio for CO2 from DOC, and 44/12 mass ratio CH4 from DOC; Table 2: https://www.ipcc-nggip.iges.or.jp/public/gp/bgp/5_1_CH4_Solid_Waste.pdf ; http:/…
Landfill	ALCOHOL	wine	wine, Landfill	0.85	0	0.82	Estimated from remaining CO2eq emission after accounting for each lifecycle stage. Assuming 1.28kgCO2eq / bottle of 750ml (0.75kg)
Landfill	NUT	peanut	peanut, Landfill	0.09	0	1.87	Assume same as soybean
Landfill	SEASONING	seasoning	seasoning, Landfill	0	0	2.04	Assume same as palm oil
Landfill	WATER	water	water, Landfill	1	0	0	Assume liquid disposed in kitchen.
Landfill	EGG	egg	egg, Landfill	0.75	0	0.51	impact (carbon footprint): biogas emission of 45% CO2 and 55% CH4 according to IPCC; no GHG gas capture; 15% Degradable Organic Carbon (DOC) for food waste by wet weight (assuming 60% water content), results in an 37.5% DOC of dry weight); 16/12 mass ratio for CO2 from DOC, and 44/12 mass ratio CH4 from DOC; Table 2: https://www.ipcc-nggip.iges.or.jp/public/gp/bgp/5_1_CH4_Solid_Waste.pdf ; http:/…
Landfill	AQUATIC	fish	fish, Landfill	0.75	0	0.51	impact (carbon footprint): biogas emission of 45% CO2 and 55% CH4 according to IPCC; no GHG gas capture; 15% Degradable Organic Carbon (DOC) for food waste by wet weight (assuming 60% water content), results in an 37.5% DOC of dry weight); 16/12 mass ratio for CO2 from DOC, and 44/12 mass ratio CH4 from DOC; Table 2: https://www.ipcc-nggip.iges.or.jp/public/gp/bgp/5_1_CH4_Solid_Waste.pdf ; http:/…
Incinerator	MAIZE	maize	maize, Incinerator	0.1	0	0.378869	Assume all food waste goes to Macau incinerator, using emission factor of the electricity generated from waste combustion (Song2017). Emission factor per kg of waste: kgCO2/kWh x kWh/day x day/kg waste (0.95) x (28.7x10^3x24) / 1728 x 10^3 = 0.379 kgCO2 / kg waste; Assume transport to waste incinerator is 10km, Emission factor from shell diesel. Assume garbage truck capacity 10000kg, fuel consump…
Incinerator	RICE	rice	rice, Incinerator	0.12	0	0.378869	Assume all food waste goes to Macau incinerator, using emission factor of the electricity generated from waste combustion (Song2017). Emission factor per kg of waste: kgCO2/kWh x kWh/day x day/kg waste (0.95) x (28.7x10^3x24) / 1728 x 10^3 = 0.379 kgCO2 / kg waste; Assume transport to waste incinerator is 10km, Emission factor from shell diesel. Assume garbage truck capacity 10000kg, fuel consump…
Incinerator	WHEAT	wheat	wheat, Incinerator	0.11	0	0.378869	Assume all food waste goes to Macau incinerator, using emission factor of the electricity generated from waste combustion (Song2017). Emission factor per kg of waste: kgCO2/kWh x kWh/day x day/kg waste (0.95) x (28.7x10^3x24) / 1728 x 10^3 = 0.379 kgCO2 / kg waste; Assume transport to waste incinerator is 10km, Emission factor from shell diesel. Assume garbage truck capacity 10000kg, fuel consump…
Incinerator	DAIRY	cheese	cheese, Incinerator	0.5	0	0.378869	Assume all food waste goes to Macau incinerator, using emission factor of the electricity generated from waste combustion (Song2017). Emission factor per kg of waste: kgCO2/kWh x kWh/day x day/kg waste (0.95) x (28.7x10^3x24) / 1728 x 10^3 = 0.379 kgCO2 / kg waste; Assume transport to waste incinerator is 10km, Emission factor from shell diesel. Assume garbage truck capacity 10000kg, fuel consump…
Incinerator	FRUIT	grape	grape, Incinerator	0.81	0	0.378869	Assume all food waste goes to Macau incinerator, using emission factor of the electricity generated from waste combustion (Song2017). Emission factor per kg of waste: kgCO2/kWh x kWh/day x day/kg waste (0.95) x (28.7x10^3x24) / 1728 x 10^3 = 0.379 kgCO2 / kg waste; Assume transport to waste incinerator is 10km, Emission factor from shell diesel. Assume garbage truck capacity 10000kg, fuel consump…
Incinerator	VEGETABLE	potato	potato, Incinerator	0.79	0	0.378869	Assume all food waste goes to Macau incinerator, using emission factor of the electricity generated from waste combustion (Song2017). Emission factor per kg of waste: kgCO2/kWh x kWh/day x day/kg waste (0.95) x (28.7x10^3x24) / 1728 x 10^3 = 0.379 kgCO2 / kg waste; Assume transport to waste incinerator is 10km, Emission factor from shell diesel. Assume garbage truck capacity 10000kg, fuel consump…
Incinerator	FUNGUS	mushroom	mushroom, Incinerator	0.79	0	0.378869	Assume all food waste goes to Macau incinerator, using emission factor of the electricity generated from waste combustion (Song2017). Emission factor per kg of waste: kgCO2/kWh x kWh/day x day/kg waste (0.95) x (28.7x10^3x24) / 1728 x 10^3 = 0.379 kgCO2 / kg waste; Assume transport to waste incinerator is 10km, Emission factor from shell diesel. Assume garbage truck capacity 10000kg, fuel consump…
Incinerator	BEEF	beef	beef, Incinerator	0.54	0	0.378869	Assume all food waste goes to Macau incinerator, using emission factor of the electricity generated from waste combustion (Song2017). Emission factor per kg of waste: kgCO2/kWh x kWh/day x day/kg waste (0.95) x (28.7x10^3x24) / 1728 x 10^3 = 0.379 kgCO2 / kg waste; Assume transport to waste incinerator is 10km, Emission factor from shell diesel. Assume garbage truck capacity 10000kg, fuel consump…
Incinerator	PORK	pork	pork, Incinerator	0.61	0	0.378869	Assume all food waste goes to Macau incinerator, using emission factor of the electricity generated from waste combustion (Song2017). Emission factor per kg of waste: kgCO2/kWh x kWh/day x day/kg waste (0.95) x (28.7x10^3x24) / 1728 x 10^3 = 0.379 kgCO2 / kg waste; Assume transport to waste incinerator is 10km, Emission factor from shell diesel. Assume garbage truck capacity 10000kg, fuel consump…
Incinerator	POULTRY	poultry	poultry, Incinerator	0.75	0	0.378869	Assume all food waste goes to Macau incinerator, using emission factor of the electricity generated from waste combustion (Song2017). Emission factor per kg of waste: kgCO2/kWh x kWh/day x day/kg waste (0.95) x (28.7x10^3x24) / 1728 x 10^3 = 0.379 kgCO2 / kg waste; Assume transport to waste incinerator is 10km, Emission factor from shell diesel. Assume garbage truck capacity 10000kg, fuel consump…
Incinerator	LAMB	lamb	lamb, Incinerator	0.7	0	0.378869	Assume all food waste goes to Macau incinerator, using emission factor of the electricity generated from waste combustion (Song2017). Emission factor per kg of waste: kgCO2/kWh x kWh/day x day/kg waste (0.95) x (28.7x10^3x24) / 1728 x 10^3 = 0.379 kgCO2 / kg waste; Assume transport to waste incinerator is 10km, Emission factor from shell diesel. Assume garbage truck capacity 10000kg, fuel consump…
Incinerator	LEGUME	soy bean	soy bean, Incinerator	0.09	0	0.378869	Assume all food waste goes to Macau incinerator, using emission factor of the electricity generated from waste combustion (Song2017). Emission factor per kg of waste: kgCO2/kWh x kWh/day x day/kg waste (0.95) x (28.7x10^3x24) / 1728 x 10^3 = 0.379 kgCO2 / kg waste; Assume transport to waste incinerator is 10km, Emission factor from shell diesel. Assume garbage truck capacity 10000kg, fuel consump…
Incinerator	OIL	peanut oil	peanut oil, Incinerator	0	0	0	Assume liquid disposed in kitchen.
Incinerator	ALCOHOL	wine	wine, Incinerator	0.85	0	0	Assume liquid disposed in kitchen.
Incinerator	NUT	peanut	peanut, Incinerator	0.09	0	0.378869	Assume all food waste goes to Macau incinerator, using emission factor of the electricity generated from waste combustion (Song2017). Emission factor per kg of waste: kgCO2/kWh x kWh/day x day/kg waste (0.95) x (28.7x10^3x24) / 1728 x 10^3 = 0.379 kgCO2 / kg waste; Assume transport to waste incinerator is 10km, Emission factor from shell diesel. Assume garbage truck capacity 10000kg, fuel consump…
Incinerator	SEASONING	seasoning	seasoning, Incinerator	0	0	0.378869	Assume all food waste goes to Macau incinerator, using emission factor of the electricity generated from waste combustion (Song2017). Emission factor per kg of waste: kgCO2/kWh x kWh/day x day/kg waste (0.95) x (28.7x10^3x24) / 1728 x 10^3 = 0.379 kgCO2 / kg waste; Assume transport to waste incinerator is 10km, Emission factor from shell diesel. Assume garbage truck capacity 10000kg, fuel consump…
Incinerator	WATER	water	water, Incinerator	1	0	0	Assume liquid disposed in kitchen.
Incinerator	EGG	egg	egg, Incinerator	0.75	0	0.378869	Assume all food waste goes to Macau incinerator, using emission factor of the electricity generated from waste combustion (Song2017). Emission factor per kg of waste: kgCO2/kWh x kWh/day x day/kg waste (0.95) x (28.7x10^3x24) / 1728 x 10^3 = 0.379 kgCO2 / kg waste; Assume transport to waste incinerator is 10km, Emission factor from shell diesel. Assume garbage truck capacity 10000kg, fuel consump…
Incinerator	AQUATIC	fish	fish, Incinerator	0.75	0	0.378869	Assume all food waste goes to Macau incinerator, using emission factor of the electricity generated from waste combustion (Song2017). Emission factor per kg of waste: kgCO2/kWh x kWh/day x day/kg waste (0.95) x (28.7x10^3x24) / 1728 x 10^3 = 0.379 kgCO2 / kg waste; Assume transport to waste incinerator is 10km, Emission factor from shell diesel. Assume garbage truck capacity 10000kg, fuel consump…
