# Supplementary material for: Data-driven decarbonisation pathways for reducing life cycle GHG emissions from food waste in the hospitality and food service sectors
Source: Sci Rep. 2023 Jan 9;13:418. doi: 10.1038/s41598-022-27053-6 (PMC9829725; doi:10.1038/s41598-022-27053-6)
Supplement: Supplementary file 3 — Supplementary Information 3. [file 41598_2022_27053_MOESM3_ESM.xlsx]

## Sheet: nutrition_data
Type	Ingredients_eng_simple	Note	Data Source	Energ_Kcal	Lipid_Tot_(g)	Carbohydrt_(g)	Protein_(g)	Water_(g)	Ash_(g)	Fiber_TD_(g)	Sugar_Tot_(g)	Calcium_(mg)	Iron_(mg)	Magnesium_(mg)	Phosphorus_(mg)	Potassium_(mg)	Sodium_(mg)	Zinc_(mg)	Copper_mg)	Manganese_(mg)	Selenium_(ï¿½g)	Vit_C_(mg)	Thiamin_(mg)	Riboflavin_(mg)	Niacin_(mg)	Panto_Acid_mg)	Vit_B6_(mg)	Folate_Tot_(ï¿½g)	Folic_Acid_(ï¿½g)	Food_Folate_(ï¿½g)	Folate_DFE_(ï¿½g)	Choline_Tot_ (mg)	Vit_B12_(ï¿½g)	Vit_A_IU	Vit_A_RAE	Retinol_(ï¿½g)	Alpha_Carot_(ï¿½g)	Beta_Carot_(ï¿½g)	Beta_Crypt_(ï¿½g)	Lycopene_(ï¿½g)	Lut+Zea_ (ï¿½g)	Vit_E_(mg)	Vit_D_ï¿½g	Vit_D_IU	Vit_K_(ï¿½g)	FA_Sat_(g)	FA_Mono_(g)	FA_Poly_(g)	Cholestrl_(mg)
ALCOHOL	wine rice	Shaoshing, Rice Cooking Wine	Cronometer	108	0	0.9	0
ALCOHOL	wine white	White Wine, Other Types	Cronometer, NCCDB	82	0	2.6	0.07	86.86
ALCOHOL	wine red	Red Wine, Other Types	Cronometer, NCCDB	85	0	2.61	0.07	86.49
ALCOHOL	wine rose	Rose Wine	Cronometer, NCCDB	83	0	3.8	0.36	86.4
AQUATIC	abalone	Abalone, Canned	Cronometer	107	0.2	9.7	16.5	71.2
AQUATIC	fish dace	Dace Fish Paste; Assume 80% water	Nutritionix	104	6.3	6.3	8.3	80
AQUATIC	eel	Fish, eel, mixed species, raw	Cronometer	184	11.66	0	18.44	68.26
AQUATIC	fish	Fish, haddock, raw	Cronometer	74	0.5	0	16.3	83.38
AQUATIC	fish sticks	Fish, fish sticks, frozen, prepared	Cronometer	277	16.23	21.66	11.01	49.5
AQUATIC	fish mackerel	Fish, mackerel, king, raw	Cronometer	105	2	0	20.28	75.85
AQUATIC	mussel	Mussel, Raw	Cronometer	86	2.24	3.69	11.9	80.58
AQUATIC	octopus	Mollusks, octopus, common, raw	Cronometer	82	1.04	2.2	14.91	80.25
AQUATIC	scallop	fish and seafood, scallops	Cronometer	111	0.8	5.4	20.5	70.25
AQUATIC	shrimp	Shrimp, Mixed Species, Raw	Cronometer	71	1.01	0.91	13.61	83.01
AQUATIC	fish tuna	Fish, tuna, fresh, skipjack, raw	Cronometer	103	1.01	0	22	70.58
AQUATIC	fish yellow croaker	Croaker, Yellowfin	Cronometer	131	3.99	0	22.36	71.54
AQUATIC	fish sea bass	fish and seafood, sea bass, white	Cronometer	124	2.6	0	23.6	72.1
AQUATIC	barramundi	Barramundi, Sustainably Farm Raised	Cronometer	115	4	0	19.5			0	0	0	0			332.7	39.8																											424.8		1.3			53.1
AQUATIC	dried shrimp	Mi Costenita, Dried Shrimp with Shell	Cronometer, CRDB	314.3	3.9	3.6	66.5
AQUATIC	fried fish ball	Choripdong, Assorted Fried Fish Ball	Cronometer, CRDB	120	5	9	10
AQUATIC	japanese fishcake	mixed dish, cake or patty (fish or poultry), kamaboko (Japanese fishcake)	Cronometer, NCCDB	113.7	0.7	12.3	13.2	55.97
BEEF	beef	BEEF,GROUND,70% LN MEAT / 30% FAT,RAW	Cronometer, USDA	332	30	0	14.4	54.3	0.7	0	0	24	1.6	14	132	218	66	3.6	0.1	0	13.5	0	0	0.2	3.4	0.4	0.3	9	0	9	9	46.8	2.1	14	4	4	0	0	0	0	0	0.2	0.1	3	2.9	11.8	14.2	0.7	78
BEEF	beef brisket	beef, brisket, fresh, visible fat eaten	Cronometer; NCCDB	330	25.6	0	23.1	49.9
BEEF	beef stomach	beef, organ meats, tripe or stomach	Cronometer, NCCDB	94	4.1	2	11.7	81.65
BEEF	oxtail	Beef Oxtail, Visible Fat Eaten	Cronometer, NCCDB	250	15.11	0	26.72	57.96
DAIRY	cheese mozzarella	CHEESE,MOZZARELLA,LO NA	Cronometer, USDA	280	17.1	3.1	27.5	49.9	2.4	0	1.2	731	0.3	26	524	95	16	3.1	0	0	15.7	0	0	0.3	0.1	0	0.1	9	0	9	9	18.4	0.9	517	137	133	0	44	0	0	0	0.2	0.3	13	1.8	10.9	4.8	0.5	54
DAIRY	milk	MILK,FLUID,0.1% FAT,WO/ ADDED VIT A & VIT D	Cronometer, USDA	42	1	5	3.4	89.9	0.8	0	5.2	125	0	11	95	150	44	0.4	0	0	3.3	0	0	0.2	0.1	0.4	0	5	0	5	5	17.7	0.5	47	14	13	0	2	0	0	0	0	0	1	0.1	0.6	0.3	0	5
DAIRY	yogurt	YOGURT,PLN,LOFAT,12 GRAMS PROT PER 8 OZ	Cronometer, USDA	63	1.6	7	5.3	85.1	1.1	0	7	183	0.1	17	144	234	70	0.9	0	0	3.3	0.8	0	0.2	0.1	0.6	0	11	0	11	11	15.2	0.6	51	14	14	0	2	0	0	0	0	0	1	0.2	1	0.4	0	6
DAIRY	whole milk	Milk, Whole	Cronometer, NCCDB	61	3.25	4.8	3.15	88.13
EGG	egg	Egg, whole, raw, frozen, salted, pasteurized	Cronometer	138	10.07	0.83	10.97	67.83
EGG	duck egg	T&T, Cooked Salted Duck Eggs	Cronometer, CRDB	181.54	12.3	6.2	13.8
EGG	egg white	ingredient, egg - raw, white only	Cronometer, NCCDB	52	0.2	0.7	10.9	87.57
FRUIT	apple	APPLES,RAW,WITH SKIN	Cronometer, USDA	52	0.2	13.8	0.3	85.6	0.2	2.4	10.4	6	0.1	5	11	107	1	0	0	0	0	4.6	0	0	0.1	0.1	0	3	0	3	3	3.4	0	54	3	0	0	27	11	0	29	0.2	0	0	2.2	0	0	0.1	0
FRUIT	banana	BANANAS,RAW	Cronometer, USDA	89	0.3	22.8	1.1	74.9	0.8	2.6	12.2	5	0.3	27	22	358	1	0.2	0.1	0.3	1	8.7	0	0.1	0.7	0.3	0.4	20	0	20	20	9.8	0	64	3	0	25	26	0	0	22	0.1	0	0	0.5	0.1	0	0.1	0
FRUIT	grape	GRAPES,RED OR GRN (EURO TYPE,SUCH AS THOMPSON SEEDLESS),RAW	Cronometer, USDA	69	0.2	18.1	0.7	80.5	0.5	0.9	15.5	10	0.4	7	20	191	2	0.1	0.1	0.1	0.1	3.2	0.1	0.1	0.2	0.1	0.1	2	0	2	2	5.6	0	66	3	0	1	39	0	0	72	0.2	0	0	14.6	0.1	0	0	0
FRUIT	pineapple	Pineapple, Canned in Water	Cronometer	32	0.09	8.3	0.43	90.82
FRUIT	plum	Productos Hola, Sweet & Sour Flavored Salted Plum	Cronometer	231	0.39	53.84	1.08	-
FRUIT	goji berry	Goji Berries, Dried	Cronometer, CRDB	362	7.1	74.1	12.1
FRUIT	lemon	fruit, lemon, fresh	Cronometer,NCCDB	29	0.3	9.3	1.1	88.9
FRUIT	lychee	Lychee, Fruit, Raw	Cronometer, CRDB	66	0.4	16.5	0.8	81.76
FUNGUS	mushroom	Mushrooms, Raw	Cronometer	22	0.34	3.26	3.09	92.45
FUNGUS	mushroom dried	vegetables, mushrooms, dried	Cronometer, NCCDB	296	1	75.4	9.6	9.5
LEGUME	edamame	Edamame	Cronometer	138.46	4.62	15.38	10.77
LEGUME	glass noodle	Asia, Glass Noodles, Vermicelli	Cronometer	350	0.5	86	1	-
LEGUME	soybean	SOYBEANS,MATURE SEEDS,RAW	Cronometer,USDA	446	19.9	30.2	36.5	8.5	4.9	9.3	7.3	277	15.7	280	704	1797	2	4.9	1.7	2.5	17.8	6	0.9	0.9	1.6	0.8	0.4	375	0	375	375	115.9	0	22	1	0	0	13	0	0	0	0.9	0	0	47	2.9	4.4	11.3	0
LEGUME	fermented black soybean	Fermented Black Beans	Nutritionix Common Foods	214.2	0.9	39.1	13.9
LEGUME	tofu	Tofu, Raw (Not Silken), Cooked, Firm	Cronometer	103.74	5.55	3.79	12.02	77.3
LEGUME	dried tofu	T&T, Spiced Dried Tofu	Cronometer,CRDB	185.7	10	2.9	20
LEGUME	bean curd fried	To Fu Superior, Fried Bean Curd	Cronometer,CRDB	170	11	2	6
LEGUME	bean curd sweet	Tiffany Food Corp, Bean Curd Sheet	Cronometer	500	25	10	50	-
MAIZE	maize	CORN GRAIN,YEL	Cronometer,USDA	365	4.7	74.3	9.4	10.4	1.2	7.3	0.6	7	2.7	127	210	287	35	2.2	0.3	0.5	15.5	0	0.4	0.2	3.6	0.4	0.6	19	0	19	19	0	0	214	11	0	63	97	0	0	1355	0.5	0	0	0.3	0.7	1.3	2.2	0
MAIZE	cornstarch	Cornstarch	Cronometer,USDA	381	0.1	91.3	0.3	8.32
NUT	cumin	spices, cumin, ground	Cronometer	375	22.3	44.2	17.8	8.06
NUT	peanut	Peanuts, Raw	Cronometer	567	29.24	16.13	25.8	6.5
NUT	sesame seed	Sesame Seeds, Hulled, Toasted, Unsalted	Cronometer	567	48	26.04	16.96	5
NUT	cashew	Cashew, Raw	Cronometer	553	43.9	30.2	18.6	5.2	2.5	3.3	5.9	37	6.7	292	593	660	12	5.8	2.2	1.7	19.9	0.5	0.4	0.1	1.1	0.9	0.4	25				61	0	0		0	0	0	0	0	22	0.9	0	0	34.1	7.8	23.8	7.8	0
NUT	pine nut	Hine's, Pine Nuts	Cronometer	678.57	67.86	14.29	14.29	-
OIL	oil	fats, oil, brand name listing, Wesson, Wesson Vegetable	Cronometer; NCCDB	884	100	0	0	0	0	0	0	0	0	0	0	0	0	0	0	0	0	0	0	0	0	0	0	0	0	0	0	0.3	0	0	0	0	0	0	0	0	0	15.9	0	0	8	49.3	37	9.3	0
OIL	oil olive	Olive Oil	Cronometer	884	100	0	0	0
OIL	butter	Butter, Salted	Cronometer	717	81.1	0.1	0.9	15.9	2.1	0	0.1	24	0	2	24	24	643	0.1	0	0	1	0	0	0	0	0.1	0	3				18.8	0.2	2499		671	0	158	0	0	0	2.3		10.3	7	51.4	21	3	215
OIL	oil peppercorn	fats, oil, brand name listing, Wesson, Wesson Vegetable	Cronometer; NCCDB	884	100	0	0	-
OIL	oil sesame	fats, oil, sesame	Cronometer; NCCDB	884	100	0	0
OIL	oil chili	fats, oil, brand name listing, Wesson, Wesson Vegetable	Cronometer; NCCDB	884	100	0	0
OTHER	sugar cane	SUGARS,GRANULATED	Cronometer,USDA	387	0	100	0	0	0	0	99.8	1	0.1	0	0	2	1	0	0	0	0.6	0	0	0	0	0	0	0	0	0	0	0	0	0	0	0	0	0	0	0	0	0	0	0	0	0	0	0	0
PORK	ham	Ham, Canned, Visible Fat Eaten	Cronometer	226	15.2	0.42	20.53	60.93
PORK	pork knuckle	Pork, fresh, leg (ham), shank half, separable lean and fat, raw	Cronometer	193	11.96	0	19.87	67.69
PORK	pork skin	Jays, Pork Skins	Cronometer	529.02	35.28	0	49.39	1.45
PORK	pork	PORK,FRESH,GROUND,RAW	Cronometer,USDA	263	21.2	0	16.9	61.1	0.9	0	0	14	0.9	19	175	287	56	2.2	0	0	24.6	0.7	0.7	0.2	4.3	0.7	0.4	5	0	5	5	0	0.7	7	2	2	0	0	0	0	0	0	0	0	0	7.9	9.4	1.9	72
PORK	pork belly	Pork, Fresh, Belly, Raw	Cronometer	518	53.01	0	9.34	36.74
PORK	pork chop	Pork, fresh, loin, top loin (chops), boneless, separable lean and fat, raw	Cronometer	155	6.94	0	21.55	70.38
PORK	pork ribs	Pork Ribs, Spare, Fresh	Cronometer	397	30.3	0	29.06	40.42
PORK	pork char siew	Pork Roast, Shoulder, Fresh, Visible Fat Eaten	Cronometer	269	18.86	0	23.11	57.47
PORK	pork bacon	Bacon, Pork	Cronometer	468	35.09	1.7	33.92	23.65
PORK	pork ears	Pork Ears	Cronometer	407.43	26.51	0.49	39.15	178.31
PORK	pork five spice	Harvest Creek, Chinese 5 Spice Pork Loin	Cronometer	170	6	14	15	0
PORK	pork mince	Woodside Farms, Pork Mince	Cronometer	179	11.6	0	18.7	0
PORK	wonton	Dumpling or Wonton, Savoury, Meat, Steamed, Boiled or Microwaved	Cronometer	169.34	3.5	26.2	8.4	59.8
PORK	pork chinese sausage	T&T, Chinese Style Sausage, Pork	Cronometer	500	39.5	18.4	21.1	0
PORK	pork	Bacon, Pork	Cronometer,NCCDB	468	35.09	1.7	33.92	23.65
POULTRY	chicken	CHICKEN,ROASTING,MEAT ONLY,RAW	Cronometer,USDA	111	2.7	0	20.3	74.9	1.1	0	0	10	1	23	198	238	75	1.2	0.1	0	16.9	0	0.1	0.1	7.9	1	0.4	7	0	7	7	0	0.4	45	13	13	0	0	0	0	0	0.2	0	0	2.4	0.7	0.8	0.7	65
POULTRY	chicken shreds	Maple Leaf, Shredded Chicken	Cronometer	128.57	2.5	1.43	24.29	60
POULTRY	chicken with soy sauce	Chicken in soy and chilli sauce (no vegetables)	Cronometer	114	1.7	3.9	21	65.7
POULTRY	chicken whole	Chicken, Whole, Skin Eaten Skin	Cronometer	239	13.6	0	27.3	59.45
POULTRY	chicken wing	Chicken Wing, Skin Eaten	Cronometer	254	16.87	0	23.79	59.4
POULTRY	duck feet	poultry, chicken, feet; cannot find duck feet but should be similar to chicken feet	Cronometer	178	5.96	0	26.16	64.6
POULTRY	duck breast	Duck Breast, Domestic, Skin Eaten	Cronometer	201	9.97	0	26.14	65.13
POULTRY	duck roast	Duck, domesticated, meat and skin, cooked, roasted	Cronometer	337	28.35	0	18.99	51.84
POULTRY	goose	Goose, Skin Eaten	Cronometer	305	21.92	0	25.16	51.95
POULTRY	chicken leg	poultry, chicken, leg (thigh and drumstick), skin removed before eating	Cronometer, NCCDB	173	6	0	27.7	65.23
POULTRY	chicken feet	chicken feet	Cronometer,USDA	215	15	0.2	19			0	0					31	67
POULTRY	chicken soup	Soup, Stock, Chicken, Home-Prepared	Cronometer,USDA	36	1.2	3.5	2.5	92.15
POULTRY	chicken stock	Kitchen basics, chicken stock	Cronometer	10	0	0	2.1					4	0.2	1	30	104.2	62.5	0.1	0					0	1.4		0																				0	0.1	0
POULTRY	duck	poultry, duck, domestic, whole, skin eaten	Cronometer,NCCDB	203.67	10	0	26.7	63.28
RICE	rice	RICE,WHITE,LONG-GRAIN,REG,RAW,ENR	Cronometer,USDA	365	0.7	80	7.1	11.6	0.6	1.3	0.1	28	4.3	25	115	115	5	1.1	0.2	1.1	15.1	0	0.6	0	4.2	1	0.2	231	223	8	387	5.8	0	0	0	0	0	0	0	0	0	0.1	0	0	0.1	0.2	0.2	0.2	0
RICE	rice cooked	grains, rice, white, regular cooking, steamed	Cronometer,NCCDB	130	0.3	28.2	2.7	68.44
RICE	rice glutinous	Rice, White, Glutinous, Unenriched, Uncooked	Cronometer	370	0.6	81.7	6.8	10.46
SEASONING	baking soda	Whole Foods Market, Berbere Seasoning	Cronometer	333.33	0	33.33	0	-
SEASONING	bean paste	Lee Kum Kee, Toban Djan, Chili Bean Sauce	Cronometer	83.33	0	16.67	0	0
SEASONING	chili bean sauce	Lee Kum Kee, Toban Djan, Chili Bean Sauce	Cronometer	83.33	0	16.67	0	0
SEASONING	chicken powder	Lee Kum Kee, Chicken Bouillon Powder	Cronometer	85.05	0	11.34	2.83	0
SEASONING	chu hou paste	Lee Kum Kee, Soybean Sauce	Cronometer	111	5.56	11.11	5.56	0
SEASONING	curry paste	Curry Paste, Red	Cronometer	123.71	0.63	28.84	5.82	58.25
SEASONING	curry powder	Spices, Curry Powder	Cronometer	325	14.01	55.83	14.29	8.8
SEASONING	maggi	Maggi, Seasoning	Cronometer	159	4.7	26.7	6.3	-
SEASONING	nam yu sauce	Tofu, salted and fermented (fuyu)	Cronometer	116	8	4.38	8.92	70.01
SEASONING	dark soy sauce	Amoy, Dark Soy Sauce	Cronometer	120	0.1	28.6	1.3
SEASONING	oyster sauce	Chinese Oyster Sauce	Cronometer	51	0.25	10.92	1.35	80
SEASONING	sesame paste	TF, Sesame Paste	Cronometer	643.33	56.67	13.33	20	-
SEASONING	bbq sauce powder	Gravy, mushroom, dry, powder	Cronometer	328	4	64.7	10	3.34
SEASONING	balsamic vinegar	Balsamic Vinegar	Cronometer	88	0	17	0.5	76.5	0.4	0	15	27	0.7	12	19	112	23	0.1	0	0.1	0.1	0	0	0	0	0	0	0	0			4.3	0	0		0	0	0	0	0	0	0	0	0	0	0	0	0	0
SEASONING	shrimp paste	Shrimp Paste, Trassie	NEVO	209.7	5	2.5	37	55
SEASONING	chinese marinade	Chinese Five Spice	Nutritionix	282.8	9.1	60.9	10	0
SEASONING	chicken sauce	Chicken Broth, Bouillon or Consomme, Homemade	Cronometer,NCCDB	21.8	1.2	0.4	2.2	94.93
SEASONING	chili sauce	Lee Kum Kee Guilin Style Chilli Sauce	Orientalmark	129	7.8	8.3	3.7				6						12.3																													1.3
SEASONING	fish sauce	sauce, fish (nam pla or nuoc mam)	Cronometer,NCCDB	35	0	3.6	5.1	71.1
SEASONING	five spice powder	Chinese Five Spice	Nutritionix	282.8	9.1	60.9	10	0
SEASONING	mexican seasoning	ingredient, flour, white all-purpose, unenriched	Cronometer,NCCDB	364	1	76.3	10.3	11.92
SEASONING	japanese shichimi powder	House Foods, Shichimi Togarashi	Cronometer,CRDB	341	13	23	12.2
SEASONING	brown sauce	Batts, Brown Sauce	CronometerCRDB	121	0.7	27.3	1.3
SEASONING	plum sauce	Sauce, plum, ready-to-serve	Cronometer,USDA	184	1.04	42.81	0.89	53.71
SEASONING	salt	Seasoned Salt (salt alone has no data!)	Cronometer,NCCDB	70	1	12.8	2.8	3
SEASONING	seasoning	Seasoned Salt	Cronometer,NCCDB	70	1	12.8	2.8	3
SEASONING	shacha sauce	Satay Sauce, Commercial	Cronometer, NUTTAB	280.88	17.2	28.9	4.9	42.42
SEASONING	soy sauce	Soy Sauce	Cronometer,NCCDB	53	0.57	4.93	8.14	71.15
SEASONING	sugar	Sugars, powdered	Cronometer,USDA	389	0	99.77	0	0.23
SEASONING	sweet noodle sauce	Urban Noodle, Street Food, Sweet & Sour Sauce	Cronometer	142.12	2.09	27.76	3.33	-
SEASONING	teriyaki sauce	Teriyaki Sauce, Store Bought	Cronometer,NCCDB	89	0.02	15.56	5.93	67.69
SEASONING	thai chicken dip	Pad Thai Sauce, Commercial	Cronometer,NUTTAB	147.61	0.3	37	1.5	55.7
SEASONING	white vinegar	Amoy, White Rice Vinegar	Cronometer	33.44	3.5	3.5	3.5	-
VEGETABLE	arrowroot	Arrowroot, raw	Cronometer	65	0.2	13.39	4.24	80.75
VEGETABLE	bay leaf	Bay Leaf	Cronometer	313	8.36	74.97	7.61	5.44
VEGETABLE	beans	Green Beans, Raw	Cronometer	31	0.22	6.97	1.83	90.32
VEGETABLE	bitter melon	Balsam-Pear (Bitter Gourd), Pods, Raw	Cronometer	17	0.2	3.7	1	94.03
VEGETABLE	olive black	Black Olives	Cronometer	116	10.9	6.04	0.84	79.99
VEGETABLE	broccoli	Broccoli, Raw	Cronometer	34	0.37	6.64	2.82	89.3
VEGETABLE	cabbage	Cabbage, Green, Raw	Cronometer	25	0.1	5.8	1.28	92.18
VEGETABLE	carrot	CARROTS,RAW	Cronometer,USDA	41	0.2	9.6	0.9	88.3	1	2.8	4.7	33	0.3	12	35	320	69	0.2	0	0.1	0.1	5.9	0.1	0.1	1	0.3	0.1	19	0	19	19	8.8	0	16706	835	0	3477	8285	0	1	256	0.7	0	0	13.2	0	0	0.1	0
VEGETABLE	cauliflower	Cauliflower, Raw	Cronometer	25	0.28	4.97	1.92	92.07
VEGETABLE	celery	Celery, Raw	Cronometer	14	0.17	2.97	0.69	95.43
VEGETABLE	chestnut	Chestnuts, Raw	Cronometer	369	3.91	78.43	5.01	9
VEGETABLE	coriander	Coriander Leaf, Fresh	Cronometer	23	0.52	3.67	2.13	92.21
VEGETABLE	garlic fried	Maesri, Fried Garlic	Cronometer	588.24	29.41	29.41	0
VEGETABLE	garlic	Garlic, Fresh	Cronometer	149	0.5	33.06	6.36	58.58
VEGETABLE	ginger	ginger root - raw	Cronometer	80	0.8	17.8	1.8	78.89
VEGETABLE	ginseng	Ginseng	Nutritionix	80	1	18	2
VEGETABLE	chinese cabbage	vegetables, Chinese cabbage, Pak-choi, raw	Cronometer	13	0.2	2.2	1.5	95.32
VEGETABLE	green onion	Scallions or Spring Onions, Tops Only, Raw	Cronometer	27	0.47	5.74	0.97	92.32
VEGETABLE	lettuce	LETTUCE,GRN LEAF,RAW	Cronometer,USDA	15	0.2	2.9	1.4	95	0.6	1.3	0.8	36	0.9	13	29	194	28	0.2	0	0.3	0.6	9.2	0.1	0.1	0.4	0.1	0.1	38	0	38	38	13.6	0	7405	370	0	0	4443	0	0	1730	0.2	0	0	126.3	0	0	0.1	0
VEGETABLE	licorice	Licorice	Cronometer	338	1.7	79.38	2.97	15
VEGETABLE	lotus root	Lotus root, raw	Cronometer	74	0.1	17.23	2.6	79.1
VEGETABLE	mixed vegetable	Wattie’s, Vege Rainbow Mix	Cronometer	40.6	0.5	7.9	2.5	-
VEGETABLE	onion	Onion, White, Yellow or Red, Raw	Cronometer	40	0.1	9.34	1.1	89.11
VEGETABLE	pepper	Peppers, Sweet, Red, Raw	Cronometer	26	0.3	6.03	0.99	92.21
VEGETABLE	peppercorn black	spices, pepper (ground), black	Cronometer	251	3.3	64	10.4	11.4
VEGETABLE	peppercorn white	spices, pepper (ground), white	Cronometer	296	2.1	68.6	10.4	11.4
VEGETABLE	pickled vegetable	Proper's Pickle, Pickled Vegetable Slices	Cronometer	17.86	0	3.57	0
VEGETABLE	potato	POTATOES,FLESH & SKN,RAW	Cronometer,USDA	77	0.1	17.5	2.1	79.3	1.1	2.1	0.8	12	0.8	23	57	425	6	0.3	0.1	0.2	0.4	19.7	0.1	0	1.1	0.3	0.3	15	0	15	15	12.1	0	2	0	0	0	1	0	0	9	0	0	0	2	0	0	0	0
VEGETABLE	pumpkin	Pumpkin, Raw	Cronometer	26	0.1	6.5	1	91.6
VEGETABLE	sauerkraut	Sauerkraut	Cronometer	19	0.14	4.28	0.91	92.52
VEGETABLE	shallot	Maesri, Fried Shallots	Cronometer	555.56	27.78	27.78	0	-
VEGETABLE	soybean sprouts	vegetables, sprouts, soybean, raw	Cronometer	122	6.7	9.6	13.1
VEGETABLE	star anise	Star Anise	Nutritionix	335	15	50	20
VEGETABLE	tomato	TOMATOES,RED,RIPE,RAW,YEAR RND AVERAGE	Cronometer,USDA	18	0.2	3.9	0.9	94.5	0.5	1.2	2.6	10	0.3	11	24	237	5	0.2	0.1	0.1	0	13.7	0	0	0.6	0.1	0.1	15	0	15	15	6.7	0	833	42	0	101	449	0	2573	123	0.5	0	0	7.9	0	0	0.1	0
VEGETABLE	tomato sun dried	Tomatoes, Sun-Dried	Cronometer	258	2.97	55.76	14.11	14.56
VEGETABLE	tomato paste	Tomato Paste	Cronometer	82	0.47	18.91	4.32	73.5
VEGETABLE	wax gourd	Waxgourd, (chinese preserving melon), raw	Cronometer	13	0.2	3	0.4	96.1
VEGETABLE	zucchini	Zucchini, Raw	Cronometer	17	0.32	3.11	1.21	94.79
VEGETABLE	fat choy	Seaweed, Wakame, Raw	Cronometer	45	0.6	9.1	3	80
VEGETABLE	paprika	spices, paprika	Cronometer	282	12.9	54	14.1	11.2
VEGETABLE	bitter melon	Bitter Melon, Leafy Tips, Raw	Cronometer	30	0.2	5.9	3.2	90.1	0.7	1.7	0.9	37.1	0.9	82.9	67.9	531.2	11.5	0.3	0.2	0.5	0.8	49.1	0.1	0.2	0.9	0.1	0.7	77.6				18.5	0	2131.8		0	0	1279.4	0	0	2327.7	1.3	0	0	143.9	0	0	0.1	0
VEGETABLE	chili	Chilli flakes	Buywholefoodonline	415	14.1	58.2	14			15.6							2.5
VEGETABLE	chives	Fresh Chives	Cronometer,USDA	30	0.7	4.4	3.3			2.5	1.9																																			0.1			0
VEGETABLE	cinnamon	spices, cinnamon (ground)	Cronometer,NCCDB	247	1.2	80.6	4	10.58
VEGETABLE	coconut milk	nuts and seeds, coconut, milk, ready-to-drink, plain or original, not fortified (typically used in cooking), regular	Cronometer,NCCDB	169	17.4	4.7	1.4	76.14
VEGETABLE	dried chili	spices, hot chili pepper - mature red (dried), with seeds	Cronometer,NCCDB	321	9.1	59.8	12.9	12.6
VEGETABLE	eggplant	vegetables, eggplant, raw	Cronometer,NCCDB	25	0.2	5.9	1	92.3
VEGETABLE	lotus leaf	Lotus Leaf	Nutritionix	70	2	11.8	4.3
VEGETABLE	olive	Beans, french, mature seeds, raw	Cronometer,USDA	343	2.02	64.11	18.81	10.77
VEGETABLE	pickled cabbage	Cabbage, Red Pickled	Cronometer,NCCDB	43.59	0.11	8.59	0.81	95.12
VEGETABLE	red dates	Dates, Deglet Noor	Cronometer,NCCDB	282	0.39	75.03	2.45	20.53
VEGETABLE	tomato juice	Tomato juice, canned, without salt added	Cronometer,USDA	17	0.29	3.53	0.85	94.24
VEGETABLE	tomato sauce	Tomato Sauce, Canned, No Salt Added	Cronometer,USDA	24	0.3	5.31	1.2	91.28
VEGETABLE	tumeric powder	Anthony's, Organic Turmeric Powder	Cronometer	357.14	7.14	71.43	14.29	-
VEGETABLE	water chestnut	Water Chestnuts, Raw	Cronometer,NCCDB	97	0.1	23.94	1.4	73.46
WATER	ice	Water, Bottled, Generic	Cronometer	0	0	0	0	100
WATER	water	Water, Bottled, Generic	Cronometer	0	0	0	0	100
RICE	rice noodle	Rice Noodles, Dry	Cronometer	364	0.56	80.18	5.95	11.91
WHEAT	spaghetti	Spaghetti, spinach, dry	Cronometer	372	1.57	74.81	13.35	8.34
WHEAT	wheat	WHEAT,DURUM	Cronometer, USDA	339	2.5	71.1	13.7	10.9	1.8	0	0	34	3.5	144	508	431	2	4.2	0.6	3	89.4	0	0.4	0.1	6.7	0.9	0.4	43	0	43	43	0	0	0	0	0	0	0	0	0	0	0	0	0	0	0.5	0.3	1	0
WHEAT	crab stick	Shirakiku, Imitation Crab Sticks	Cronometer, CRDB	83.33	0.7	11.1	8.3
WHEAT	fritter	Twin Marquis, Youtiao, Chinese Twist Cruller	Cronometer, CRDB	421	18.4	55.3	7.9
ALCOHOL	wine mirin	TerraSana, Mirin, Sweet Rice Wine (8713576274653)	Cronometer, CRDB	188	0.1	46.6	0.4
ALCOHOL	vodka	Smirnoff, Vodka, No 21 (82000000068, 8256102)	Cronometer, CRDB	250	0	0	0
AQUATIC	fish sole	Blue Horizon Wild, fish sticks, pollock, alaskan, frozen, with rice breading	Cronometer, ESHA:25949	269.66	11.24	29.21	10.11
AQUATIC	clam	PanaPesca, Clam Meat (614583624197)	Cronometer, CRDB	178	2	6	24
AQUATIC	tuna dried	Greenseas, Tuna, Sun-Dried Tomato & Basil (93305167)	Cronometer, CRDB	167.19	11.16	0.32	16.32
AQUATIC	octopus baby	Mk Supreme, Frozen Baby Octopus (8852410882217)	Cronometer, FDC	40	0	2.68	8.04
AQUATIC	anchovy fillet	Nixe, Anchovy Fillets in Olive Oil (20796532)	Cronometer, CRDB	197.45	9.33	3	26.67
AQUATIC	sardine	S&F, Portuguese Sardines in Water (69694010511)	Cronometer, CRDB	169.05	9.52	0	21.43
AQUATIC	squid	Squid, Cooked	Cronometer, NCCDB	105	1.58	3.53	17.86
BEEF	meat ball	Nestle Usa-frozen Food Division, Sweet & Spicy Meatballs, Med (13800483287)	Cronometer, FDC	112	2.35	16.47	6.76
BEEF	veal leg	Veal Cubes or Stew Meat, No Visible Fat Eaten	Cronometer, NCCDB	164	5.81	0	26.13
BEEF	beef sauce	Bovril, Beef, High Protein Beef Paste (50184439)	Cronometer, CRDB	208.33	2.08	15.42	36.67
BEEF	beef rump	Roast Beef, Rump, Visible Fat Eaten	Cronometer, NCCDB	204	9	0	30.67
DAIRY	cream	President, Whipping Cream (3228020160314, 3228020160321)	Cronometer, CRDB	336	35.1	3.1	2
DAIRY	cheese cheddar	Lucerne, Cheddar Jack Cheese, Shredded (21130049486)	Cronometer, CRDB	392.86	32.14	3.57	25
DAIRY	cheese parmesan	Perfect Italiano, Perfect Bakes Shredded Cheese, Cheddar, Mozzarella & Parmesan (9310053000362, 9310053104527)	Cronometer, CRDB	386.93	32	0.4	26
DAIRY	milk full	Greenfields, UHT Full Cream Milk (8993351121307)	Cronometer, CRDB	61.76	3.465	4.62	3.08
DAIRY	cheese blue	Cheese, bleu d'Auvergne	Cronometer, CRDB	345	29.7	1	19.5
DAIRY	cheese gruyere	Gruyere Cheese	Cronometer, NCCDB	413	32.34	0.36	29.81
EGG	mayonnaise	Mayonnaise, Store Bought	Cronometer, NCCDB	680	74.85	0.57	0.96
FRUIT	apple cider vinegar	Cider Vinegar	Cronometer, NCCDB	21	0	0.93	0
FRUIT	coconut cream	Kara, Coconut Cream (8886303210061)	Cronometer, CRDB	246.73	25.6	1.7	2.3
FRUIT	lime juice	Coles, Lime Juice (93479875)	Cronometer, CRDB	20	5	5	5
FRUIT	coconut desiccated	Nuts, Coconut Meat, Dried, Desiccated, Not Sweetened	Cronometer, USDA	660	64.53	23.65	6.88
FRUIT	cherry	Cherries, sour, red, frozen, unsweetened (Includes foods for USDA's Food Distribution Program)	Cronometer, USDA	46	0.44	11.02	0.92
FRUIT	orange juice concentrate	Orange juice, frozen concentrate, unsweetened, undiluted	Cronometer, USDA	148	0.25	35.19	2.5
FRUIT	orange	fruit, orange, fresh	Cronometer, NCCDB	47	0.1	11.8	0.9
FRUIT	fig	Figs, Dried, Uncooked	Cronometer, NCCDB	249	0.93	63.87	3.3
FRUIT	prune	Prune, Dried, Uncooked	Cronometer, NCCDB	240	0.38	63.88	2.18
FUNGUS	mushroom straw	Tesco, Sliced Mushrooms (5053526773335)	Cronometer,CRDB	15	0.25	1	2.5
LEGUME	chickpea	Dunya, Chick Peas, Dried (66844501974)	Cronometer,CRDB	130	2	22	7
LEGUME	black beans	Black Beans, Canned, Drained	Cronometer, NCCDB	140	0.62	26.05	8.23
LEGUME	lentil green	Earth Fare Organic, Lentil Beans (878602000335)	Cronometer, CRDB	360	1	60	26
LEGUME	red kidney bean	Kidney Beans, Canned, Drained	Cronometer,NCCDB	124	1.05	21.49	7.98
LEGUME	cannellini bean	Eden, Cannellini Beans, Canned, Unsalted, Organic	Cronometer, ESHA:37816	76.9	0.8	13.1	4.6
LEGUME	miso	Kabuto, Japanese Soybean Paste, Shiro Miso (81652190714)	Cronometer, CRDB	187.5	6.25	25	12.5
LEGUME	bean curd hard	Unigreen Food, Bean Curd (9323536001220)	Cronometer, CRDB	124.2	5.8	3.5	14.7
LEGUME	omnipork	Quorn, Mince	Cronometer, CRDB	98.72	1.9	1.6	14.9
MAIZE	polenta	Roland, polenta, dry, fine	Cronometer, ESHA	266.67	0	60	6.67
NUT	almond	nuts and seeds, almonds, blanched	Cronometer, NCCDB	590	52.5	18.7	21.4	4.51
PORK	chorizo	lunchmeats and sausages, sausage, chorizos	Cronometer, NCCDB	296	25.1	3.8	13.6	54.77
PORK	pork butt	Aldi, Pork Butt Roast, 248828508449	Cronometer, CRDB	170	10.7	0	16.1
POULTRY	chicken drumstick	poultry, chicken, drumstick, skin eaten	Cronometer, NCCDB	206	10	0.1	27.3	61.66
RICE	korean rice cake	Trader Joe's, Tteokbokki, Korean Spicy Stir-Fried Rice Cakes, 715515	Cronometer, CRDB	200	1.1	43.6	3.6
SEASONING	chili powder	spices, chili powder	Cronometer, NCCDB	282	14.3	49.7	13.5	10.75
SEASONING	tamarind	fruit, tamarind, fresh	Cronometer, NCCDB	239	0.6	62.5	2.8	31.4
SEASONING	mustard dijon	condiments, mustard, dijon	Cronometer, NCCDB	101.9	5.8	6.3	4.4	72.33
SEASONING	korean pepper paste	Korean Gochujang, Red Pepper Paste, Food #12111444, barcode 8801052435015	Cronometer, CRDB	182.4	0	47.4	5.3
SEASONING	shiro dashi sauce	Wismettac Asian Foods, Ninben, Shiro Dashi Seasoning Soy Sauce, Food #18463831, 74410218904	Cronometer, FDC:Branded:2085350	33.3	0	6.67	0
SEASONING	bbq sauce	Bull's-Eye, BBQ Sauce, Original, Food #5033060, 7167140	Cronometer, CRDB	160	0.2	38	1.3
SEASONING	ketchup	condiments, catsup, regular	Cronometer, NCCDB	101	0.1	27.4	1	68.51
SEASONING	lea perrins sauce	Lea & Perrins, The Original Worchestershire Sauce, 5160133	Cronometer, CRDB	100	0	20	0
SEASONING	cajun powder	McCormick, seasoning, cajun, Perfect Pinch, Food #761549	Cronometer, ESHA:91947	0	0	0	0	0									21666.7
SEASONING	pesto	sauce, pesto sauce, commercial	Cronometer, NCCDB	412.7	42.4	4.2	5.9	40.75
SEASONING	rendang paste	Ayam, Curry Paste, Malaysian Rendang, 9556041612609	Cronometer, CRDB	228.5	14.7	20	1.7
VEGETABLE	honey	sweeteners, honey	Cronometer, NCCDB	304	0	82.4	0.3	17.1
VEGETABLE	lemon grass	vegetables, lemon grass (citronella) - raw	Cronometer, NCCDB	99	0.5	25.3	1.8	70.58
VEGETABLE	orka	vegetables, okra, raw	Cronometer, NCCDB	33	0.2	7.5	1.9	89.58
VEGETABLE	coriander powder	Spices, Coriander Seed	Cronometer, USDAsr:02013	298	17.8	55	12.4	8.86
VEGETABLE	cucumber	vegetables, cucumber, raw, with peel	Cronometer, NCCDB	15	0.1	3.6	0.7	95.23
VEGETABLE	parsley	vegetables, parsley, fresh	Cronometer, NCCDB	36	0.8	6.3	3	87.71
VEGETABLE	basil	spices, basil, dried	Cronometer, NCCDB	233	4.1	47.8	23	10.35
VEGETABLE	caraway seed	spices, caraway seed	Cronometer, NCCDB	333	14.6	49.9	19.8	9.87
VEGETABLE	cayanne pepper	spices, pepper (ground), red	Cronometer, NCCDB	318	17.3	56.6	12	8.05
VEGETABLE	quinoa	ingredient, quinoa - dry	Cronometer, NCCDB	368	6.1	64.2	14.1	13.28
VEGETABLE	kale	vegetables, kale, raw	Cronometer, NCCDB	35	1.5	4.4	2.9	89.63
VEGETABLE	fennel	vegetables, fennel bulb, raw	Cronometer, NCCDB	31	0.2	7.3	1.2	90.21
VEGETABLE	thyme	spices, thyme, fresh	Cronometer, NCCDB	101	1.7	24.5	5.6	65.11
VEGETABLE	spinach	vegetables, spinach, raw	Cronometer, NCCDB	23	0.4	3.6	2.9	91.4
VEGETABLE	oregano	spices, oregano, dried	Cronometer, NCCDB	265	4.3	68.9	9	9.93
VEGETABLE	sweet potato	vegetables, sweet potato, raw	Cronometer, NCCDB	86	0.1	20.1	1.6	77.28
VEGETABLE	green pea	Peas, Green, Frozen, Unprepared	Cronometer, USDAsr:11312	77	0.4	13.6	5.2	79.98
VEGETABLE	sage	Fresh Sage	Nutritionix	24	0	2	4
VEGETABLE	rosemary	spices, rosemary, dried	Cronometer, NCCDB	331	15.2	64.1	4.9	9.31
VEGETABLE	kimchi	vegetables, kimchi (kim chee)	Cronometer, NCCDB	19.6	0.4	2.9	1.9	93.76
VEGETABLE	marjoram	Fresh Marjoram	Nutritionix	101.3	1.3	25	5
VEGETABLE	kelp	Maine Coast Sea Vegetables, Seaweed, Kelp, Dried	Cronometer, ESHA:9750	242.9	0	42.9	14.3
VEGETABLE	green beans	vegetables, beans, green or string beans, raw	Cronometer, NCCDB	31	0.2	7	1.8	90.32
VEGETABLE	kaffir lime leaf	Kaffir lime leaf	Nutritionix	315	10	75	10
VEGETABLE	nutmeg	spices, nutmeg	Cronometer, NCCDB	525	36.3	49.3	5.8	6.23
VEGETABLE	maple syrup	sweeteners, syrup, pure maple syrup	Cronometer, NCCDB	260	0.1	67	0	32.39
VEGETABLE	capers	condiments, capers	Cronometer, NCCDB	23	0.9	4.9	2.4	83.85
VEGETABLE	peppercorn green	Inglehoffer, peppercorns, green, ground	Cronometer, ESHA:4087	63.6	1.6	10.8	1.8
VEGETABLE	beetroot	vegetables, beets, raw	Cronometer, NCCDB	43	0.2	9.6	1.6	87.58
VEGETABLE	sweet corn	Corn, Sweet, Yellow, Frozen, Kernels Cut off Cob, Unprepared	Cronometer, USDAsr:11178	88	0.8	20.7	3	75
WHEAT	flour wheat	ingredient, flour, whole wheat, use in recipes containing yeast	Cronometer, NCCDB	340	2.5	72	13.2	10.74
WHEAT	bread crumb	bread, bread crumbs, white, plain	Cronometer, NCCDB	395	5.3	72	13.4	6.51
WHEAT	pasta	Pasta, Whole-Wheat, Dry	Cronometer, USDAsr:20124	352	2.9	73.4	13.9	8.21
WHEAT	oats	ingredient, oatmeal - dry, regular or quick	Cronometer, NCCDB	379	6.5	67.7	13.2	10.84
WHEAT	tempura flour	Continental Mills, Tempura Premium Batter Mix	Cronometer, FDC:Branded:387304	333	1.7	76.7	3.3
WHEAT	bread	bread, loaf, white bread, regular, commercial	Cronometer, NCCDB	266	3.3	49.4	8.9	36.42
PORK	pork bone	pork, neck bones	Cronometer, NCCDB	214	10.1	0	28.8	60.61
VEGETABLE	flower blossom	vegetables, flower blossom, raw	Cronometer, NCCDB	15	0.1	3.3	1	95.15
NUT	sweet apricot kernel	Sunfood, Sweet Apricot Kernels	Cronometer, CRDB	500	40	40	20
NUT	bitter apricot kernel	Organic Traditions, Dried Bitter Apricot Kernels	Cronometer, CRDB	600	50	10	20
FRUIT	date	fruit, dates, dried	Cronometer, NCCDB	282	0.4	75	2.5	20.53
FRUIT	date	fruit, dates, dried	Cronometer, NCCDB	282	0.4	75	2.5	20.53
FRUIT	longan	fruit, longans, dried	Cronometer, NCCDB	286	0.4	74	4.9	17.6
PORK	pork ball	mixed dish, meatballs, without sauce, pork	Cronometer, NCCDB	270.4	15.8	11	21	66.7
MAIZE	cornmeal mush	cereal, cooked, cornmeal mush, plain	Cronometer, NCCDB	60.8	0.3	13.1	1.2	94.81
VEGETABLE	taro	Taro, raw	Cronometer, USDAsr:11518	112	0.2	26.5	1.5	70.64
WHEAT	millet	ingredient, millet - dry	Cronometer, NCCDB	378	4.2	72.9	11	8.67
VEGETABLE	grass jelly	Grass Jelly addition to drinks	China time-honored brand	57	0	14	0
LEGUME	tofu pudding	Fresh Soy Bean Pudding, lifesoy	Nutritionix	39.7	1.8	2.76	3.1
DAIRY	yogurt fruit	yogurt, fruited, regular, whole milk (3-4% fat)	Cronometer, NCCDB	89.1	3.5	11.2	3.4
WHEAT	cake strawberry	Nice Choice, Strawberry Cake	Cronometer, CRDB	428.6	14.3	67.9	7.1
VEGETABLE	lettuce mesclun	Lettuce, Spring Mix, Mesclun	Cronometer, CNF2015:6616	21	0.3	3.6	1.9	93.02
VEGETABLE	tomato cherry	vegetables, tomato, raw	Cronometer, NCCDB	18	0.2	3.9	0.9	94.52
AQUATIC	fish tuna canned	fish and seafood, tuna, canned, light, water pack, no salt - drained	Cronometer, NCCDB	116	0.8	0	25.5	75.21
VEGETABLE	artichoke heart	vegetables, artichoke, regular globe or French (hearts), canned, in water	Cronometer, NCCDB	52.7	0.3	11.9	2.9	83.6
FRUIT	pear	fruit, pear, fresh	Cronometer, NCCDB	57	0.1	15.2	0.4	83.96
AQUATIC	oyster dried	fish and seafood, oyster, cooked from fresh or frozen, Pacific	Cronometer, NCCDB	163	4.6	9.9	18.9	64.12
AQUATIC	bonito	fish and seafood, bonito, smoked	Cronometer, NCCDB	130	0.6	0	29.2	64.98
VEGETABLE	canton abrus herb	no data		0	0	0	0
VEGETABLE	prunella	no data		0	0	0	0
RICE	rice black	BLACK RICE (BRANDED, 356561) ; https://fdc.nal.usda.gov/fdc-app.html#/food-details/356561/nutrients	USDA	356	3.33	75.56	8.89
VEGETABLE	roselle	no data		0	0	0	0
FRUIT	papaya	fruit, papaya, fresh	Cronometer, NCCDB	43	0.3	10.8	0.5	88.06
VEGETABLE	hedyotis diffusa	no data		0	0	0	0
VEGETABLE	five herbal flower	no data		0	0	0	0
VEGETABLE	herb	no data		0	0	0	0
LEGUME	green mung beans	Cock Brand, Green Mung Beans	Cronometer, CRDB	336.8	0.5	49.5	34.7
LEGUME	bean curd skin	Honaji, Bean Curd Skin	Cronometer, CRDB	160	6	8	17
LEGUME	soy milk	milk, soy milk, ready-to-drink, plain or original, unsweetened, fortified (enriched)	Cronometer, NCCDB	30.4	1.6	1.5	3.2	92.96
NUT	lotus seed	Seeds, lotus seeds, dried	Cronometer, USDAsr:12013	332	2	64.5	15.4	14.16
VEGETABLE	lily dry	百合(脱水)	http://healthchina2030.com/Nutr/nMmo0u.html	343	0.1	77.4	8.1
LEGUME	red beans	Mung Beans, Mature Seeds, Raw	Cronometer, USDAsr:16080	347	1.2	62.6	23.9	9.05
LEGUME	black eye bean	Cowpeas, common (blackeyes, crowder, southern), mature seeds, raw	Cronometer, USDAsr:16062	336	1.3	60	23.5	11.95
RICE	glutinous rice ball	Uncle T Food, Glutinous Rice Ball with Black Sesame Seed	Cronometer, CRDB	320	8	58	2
LEGUME	chickpea	Chickpeas, Garbanzo Beans, Bengal Gram, Mature Seeds, Raw	Cronometer, USDAsr:16056	378	6	63	20.5	7.68
WHEAT	sago	Sago, Raw	Cronometer, CoFID:11-023	361.9	0.2	94	0.2	12.6
FRUIT	hawthorn	山楂	https://www.ximizi.com/kaluli.php?id=744&food=82786	102	0.6	25.1	0.5	73
FRUIT	pear dried	fruit, pear, dried, uncooked	Cronometer, NCCDB	262	0.6	69.7	1.9	26.69
VEGETABLE	chrysanthemum	vegetables, garland chrysanthemum, raw (leaves and stems)	Cronometer, NCCDB	24	0.6	3	3.4	91.4
PORK	pork lean	Pork, Fresh, Loin, Tenderloin, Separable Lean Only, Raw	Cronometer, USDAsr:10060	109	2.2	0	21	76
VEGETABLE	bamboo shoot	Bamboo shoots, raw	Cronometer, USDAsr:11026	27	0.3	5.2	2.6	91
VEGETABLE	yam mountain	Mountain yam, hawaii, raw	Cronometer, USDAsr:11258	67	0.1	16.3	1.3	81.44
WHEAT	barley	grains, barley (pearled), dry	Cronometer, NCCDB	352	1.2	77.7	9.9	10.09
NUT	makhana	Bansi, Popped Lotus Seeds, Phool Makhana	Cronometer, CRDB	400	0	80	13.3
VEGETABLE	peach gum	peach gum	https://madamngrecipe.com/peach-gum-ingredient/#:~:text=Peach%20gum%20Nutrition%20information,and%207.42g%20of%20protein.	175	0.25	35.7	7.42
VEGETABLE	chayote	Chayote, fruit, raw	Cronometer, USDAsr:11149	19	0.1	4.5	0.8	94.24
VEGETABLE	seaweed	Ito-Wakame Dried Seaweed	Cronometer, CRDB	100	0	25	25
FRUIT	coconut	nuts and seeds, coconut, fresh	Cronometer, NCCDB	354	33.5	15.2	3.3	46.99
VEGETABLE	radish green	Radishes, white icicle, raw	Cronometer, USDAsr:11637	14	0.1	2.6	1.1	95.37
VEGETABLE	watercress	vegetables, watercress, raw	Cronometer, NCCDB	11	0.1	1.3	2.3	95.11
POULTRY	duck kidney	pork, organ meats, kidneys	Cronometer, NCCDB	151	4.7	0	25.4	68.7
VEGETABLE	cress	Cress, Garden, Raw	Cronometer, USDAsr:11203	32	0.7	5.5	2.6	89.4
AQUATIC	fish maw	Dried - Fish Maw	https://www.myfitnesspal.com/zh-TW/food/calories/calories-data-fish-maw-fa-gau-355378261	104	1	0	21
AQUATIC	conch	Mollusks, conch, baked or broiled	Cronometer, USDAsr:15250	130	1.2	1.7	26.3	69.4
BEEF	beef mince	Asda, Beef Mince	Cronometer, CRDB	259	19	3.8	18
WHEAT	egg noodle	Noodles, egg, dry, unenriched	Cronometer, USDAsr:20409	384	4.4	71.3	14.2	9.01
RICE	brown rice	ingredient, rice - uncooked, brown	Cronometer, NCCDB	367	3.2	76.3	7.5	11.8
SEASONING	satay sauce	Satay Sauce, Commercial	Cronometer, NUTTAB:22202006	281	17.2	25.8	4.9	42.4
[truncated: 2 more columns]
