# Supplementary material for: Data-driven decarbonisation pathways for reducing life cycle GHG emissions from food waste in the hospitality and food service sectors
Source: Sci Rep. 2023 Jan 9;13:418. doi: 10.1038/s41598-022-27053-6 (PMC9829725; doi:10.1038/s41598-022-27053-6)
Supplement: Supplementary file 4 — Supplementary Information 4. [file 41598_2022_27053_MOESM4_ESM.xlsx]

## Sheet: Sheet1
Life cycle stage	Type	Food (example)	Combined name	Climate change (IPCC 2013, 100y) (kg CO2 eq/kg)	Eutrophication freshwater (kg P eq)	Eutrophication marine (kg N eq)	Soil quality index (points)	Water scarcity footprint (m3-eq)	tkm/kg of FLW by truck	tkm/kg of FLW by ship	tkm/kg of FLW by plane	kWh/kg of FLW	Chilled lorry (kg CO2-eq/tkm)	Ship (kg CO2-eq/tkm)	Plane (kg CO2-eq/tkm)	Electricity EF (kg CO2-eq/kwh)	Gas EF (kg CO2-eq/kwh)	Note: Some assumptions are based on PEF guidance and can vary greatly.
Post-harvest handling and storage	MAIZE	maize	maize, Post-harvest handling and storage	0.00615	0	0	0	0	0	0	0	0.0075	0.25	0.03	1.58	0.82	0.246	Assuming storage facility requiring 30 kWh/m2*yr and stored for 1/4 year at 0.1% of m2 per kilogram of food stored;
Post-harvest handling and storage	RICE	rice	rice, Post-harvest handling and storage	0.00615	0	0	0	0	0	0	0	0.0075	0.25	0.03	1.58	0.82	0.246	Assuming storage facility requiring 30 kWh/m2*yr and stored for 1/4 year at 0.1% of m2 per kilogram of food stored;
Post-harvest handling and storage	WHEAT	wheat	wheat, Post-harvest handling and storage	0.00615	0	0	0	0	0	0	0	0.0075	0.25	0.03	1.58	0.82	0.246	Assuming storage facility requiring 30 kWh/m2*yr and stored for 1/4 year at 0.1% of m2 per kilogram of food stored;
Post-harvest handling and storage	DAIRY	cheese	cheese, Post-harvest handling and storage	0.01435	0	0	0	0	0	0	0	0.0175	0.25	0.03	1.58	0.82	0.246	Assuming chilled or frozen storage, 70 kWh/m3 year stored for 1/4 year with 0.1% of space per kilogram of food stored;
Post-harvest handling and storage	FRUIT	grape	grape, Post-harvest handling and storage	0.01435	0	0	0	0	0	0	0	0.0175	0.25	0.03	1.58	0.82	0.246	Assuming chilled or frozen storage, 70 kWh/m3 year stored for 1/4 year with 0.1% of space per kilogram of food stored;
Post-harvest handling and storage	VEGETABLE	potato	potato, Post-harvest handling and storage	0.00615	0	0	0	0	0	0	0	0.0075	0.25	0.03	1.58	0.82	0.246	Assuming storage facility requiring 30 kWh/m2*yr and stored for 1/4 year at 0.1% of m2 per kilogram of food stored;
Post-harvest handling and storage	FUNGUS	mushroom	mushroom, Post-harvest handling and storage	0.01435	0	0	0	0	0	0	0	0.0175	0.25	0.03	1.58	0.82	0.246	Assuming chilled or frozen storage, 70 kWh/m3 year stored for 1/4 year with 0.1% of space per kilogram of food stored;
Post-harvest handling and storage	BEEF	beef	beef, Post-harvest handling and storage	0.01435	0	0	0	0	0	0	0	0.0175	0.25	0.03	1.58	0.82	0.246	Assuming chilled or frozen storage, 70 kWh/m3 year stored for 1/4 year with 0.1% of space per kilogram of food stored;
Post-harvest handling and storage	PORK	pork	pork, Post-harvest handling and storage	0.01435	0	0	0	0	0	0	0	0.0175	0.25	0.03	1.58	0.82	0.246	Assuming chilled or frozen storage, 70 kWh/m3 year stored for 1/4 year with 0.1% of space per kilogram of food stored;
Post-harvest handling and storage	POULTRY	poultry	poultry, Post-harvest handling and storage	0.01435	0	0	0	0	0	0	0	0.0175	0.25	0.03	1.58	0.82	0.246	Assuming chilled or frozen storage, 70 kWh/m3 year stored for 1/4 year with 0.1% of space per kilogram of food stored;
Post-harvest handling and storage	LAMB	lamb	lamb, Post-harvest handling and storage	0.01435	0	0	0	0	0	0	0	0.0175	0.25	0.03	1.58	0.82	0.246	Assuming chilled or frozen storage, 70 kWh/m3 year stored for 1/4 year with 0.1% of space per kilogram of food stored;
Post-harvest handling and storage	LEGUME	soy bean	soy bean, Post-harvest handling and storage	0.00615	0	0	0	0	0	0	0	0.0075	0.25	0.03	1.58	0.82	0.246	Assuming storage facility requiring 30 kWh/m2*yr and stored for 1/4 year at 0.1% of m2 per kilogram of food stored;
Post-harvest handling and storage	OIL	peanut oil	peanut oil, Post-harvest handling and storage	0.00615	0	0	0	0	0	0	0	0.0075	0.25	0.03	1.58	0.82	0.246	Assuming storage facility requiring 30 kWh/m2*yr and stored for 1/4 year at 0.1% of m2 per kilogram of food stored;
Post-harvest handling and storage	ALCOHOL	wine	wine, Post-harvest handling and storage	0.00615	0	0	0	0	0	0	0	0.0075	0.25	0.03	1.58	0.82	0.246	Assuming storage facility requiring 30 kWh/m2*yr and stored for 1/4 year at 0.1% of m2 per kilogram of food stored;
Post-harvest handling and storage	NUT	peanut	peanut, Post-harvest handling and storage	0.00615	0	0	0	0	0	0	0	0.0075	0.25	0.03	1.58	0.82	0.246	Assuming storage facility requiring 30 kWh/m2*yr and stored for 1/4 year at 0.1% of m2 per kilogram of food stored;
Post-harvest handling and storage	SEASONING	seasoning	seasoning, Post-harvest handling and storage	0.00615	0	0	0	0	0	0	0	0.0075	0.25	0.03	1.58	0.82	0.246	Assuming storage facility requiring 30 kWh/m2*yr and stored for 1/4 year at 0.1% of m2 per kilogram of food stored;
Post-harvest handling and storage	EGG	egg	egg, Post-harvest handling and storage	0.00615	0	0	0	0	0	0	0	0.0075	0.25	0.03	1.58	0.82	0.246	Assuming storage facility requiring 30 kWh/m2*yr and stored for 1/4 year at 0.1% of m2 per kilogram of food stored;
Post-harvest handling and storage	AQUATIC	fish	fish, Post-harvest handling and storage	0.01435	0	0	0	0	0	0	0	0.0175	0.25	0.03	1.58	0.82	0.246	Assuming chilled or frozen storage, 70 kWh/m3 year stored for 1/4 year with 0.1% of space per kilogram of food stored;
Processing and packaging	MAIZE	maize	maize, Processing and packaging	0.4725	0	0	0	0	0.25	0	0	0.5	0.25	0.03	1.58	0.82	0.246	Assuming 1 kg transported for 250 km by truck to processing plant and 0.5 kWh per kilogram of processing; Typical freight truck emission factor 0.2-0.66 kgCO2e/kg/tkm https://ourworldindata.org/food-transport-by-mode; ship and plane carbon footprint https://www.alimentarium.org/en/knowledge/transporting-food#:~:text=Cargo%20ships%20have%20the%20lowest,grammes%20per%20tonne%20per%20kilometre;
Processing and packaging	RICE	rice	rice, Processing and packaging	0.4725	0	0	0	0	0.25	0	0	0.5	0.25	0.03	1.58	0.82	0.246	Assuming 1 kg transported for 250 km by truck to processing plant and 0.5 kWh per kilogram of processing; Typical freight truck emission factor 0.2-0.66 kgCO2e/kg/tkm https://ourworldindata.org/food-transport-by-mode; ship and plane carbon footprint https://www.alimentarium.org/en/knowledge/transporting-food#:~:text=Cargo%20ships%20have%20the%20lowest,grammes%20per%20tonne%20per%20kilometre;
Processing and packaging	WHEAT	wheat	wheat, Processing and packaging	0.4725	0	0	0	0	0.25	0	0	0.5	0.25	0.03	1.58	0.82	0.246	Assuming 1 kg transported for 250 km by truck to processing plant and 0.5 kWh per kilogram of processing; Typical freight truck emission factor 0.2-0.66 kgCO2e/kg/tkm https://ourworldindata.org/food-transport-by-mode; ship and plane carbon footprint https://www.alimentarium.org/en/knowledge/transporting-food#:~:text=Cargo%20ships%20have%20the%20lowest,grammes%20per%20tonne%20per%20kilometre;
Processing and packaging	DAIRY	cheese	cheese, Processing and packaging	0.4725	0	0	0	0	0.25	0	0	0.5	0.25	0.03	1.58	0.82	0.246	Assuming 1 kg transported for 250 km by truck to processing plant and 0.5 kWh per kilogram of processing; Typical freight truck emission factor 0.2-0.66 kgCO2e/kg/tkm https://ourworldindata.org/food-transport-by-mode; ship and plane carbon footprint https://www.alimentarium.org/en/knowledge/transporting-food#:~:text=Cargo%20ships%20have%20the%20lowest,grammes%20per%20tonne%20per%20kilometre;
Processing and packaging	FRUIT	banana	banana, Processing and packaging	0.0625	0	0	0	0	0.25	0	0	0	0.25	0.03	1.58	0.82	0.246	Assuming 1 kg transported for 250 km by truck and no processing energy; Typical freight truck emission factor 0.2-0.66 kgCO2e/kg/tkm https://ourworldindata.org/food-transport-by-mode; ship and plane carbon footprint https://www.alimentarium.org/en/knowledge/transporting-food#:~:text=Cargo%20ships%20have%20the%20lowest,grammes%20per%20tonne%20per%20kilometre;
Processing and packaging	VEGETABLE	lettuce	lettuce, Processing and packaging	0.0625	0	0	0	0	0.25	0	0	0	0.25	0.03	1.58	0.82	0.246	Assuming 1 kg transported for 250 km by truck and no processing energy; Typical freight truck emission factor 0.2-0.66 kgCO2e/kg/tkm https://ourworldindata.org/food-transport-by-mode; ship and plane carbon footprint https://www.alimentarium.org/en/knowledge/transporting-food#:~:text=Cargo%20ships%20have%20the%20lowest,grammes%20per%20tonne%20per%20kilometre;
Processing and packaging	FUNGUS	mushroom	mushroom, Processing and packaging	0.0625	0	0	0	0	0.25	0	0	0	0.25	0.03	1.58	0.82	0.246	Assuming 1 kg transported for 250 km by truck and no processing energy; Typical freight truck emission factor 0.2-0.66 kgCO2e/kg/tkm https://ourworldindata.org/food-transport-by-mode; ship and plane carbon footprint https://www.alimentarium.org/en/knowledge/transporting-food#:~:text=Cargo%20ships%20have%20the%20lowest,grammes%20per%20tonne%20per%20kilometre;
Processing and packaging	BEEF	beef	beef, Processing and packaging	0.4725	0	0	0	0	0.25	0	0	0.5	0.25	0.03	1.58	0.82	0.246	Assuming 1 kg transported for 250 km by truck and 0.5 kWh per kilogram of processing; Typical freight truck emission factor 0.2-0.66 kgCO2e/kg/tkm https://ourworldindata.org/food-transport-by-mode; ship and plane carbon footprint https://www.alimentarium.org/en/knowledge/transporting-food#:~:text=Cargo%20ships%20have%20the%20lowest,grammes%20per%20tonne%20per%20kilometre;
Processing and packaging	PORK	pork	pork, Processing and packaging	0.4725	0	0	0	0	0.25	0	0	0.5	0.25	0.03	1.58	0.82	0.246	Assuming 1 kg transported for 250 km by truck and 0.5 kWh per kilogram of processing; Typical freight truck emission factor 0.2-0.66 kgCO2e/kg/tkm https://ourworldindata.org/food-transport-by-mode; ship and plane carbon footprint https://www.alimentarium.org/en/knowledge/transporting-food#:~:text=Cargo%20ships%20have%20the%20lowest,grammes%20per%20tonne%20per%20kilometre;
Processing and packaging	POULTRY	poultry	poultry, Processing and packaging	0.4725	0	0	0	0	0.25	0	0	0.5	0.25	0.03	1.58	0.82	0.246	Assuming 1 kg transported for 250 km by truck and 0.5 kWh per kilogram of processing; Typical freight truck emission factor 0.2-0.66 kgCO2e/kg/tkm https://ourworldindata.org/food-transport-by-mode; ship and plane carbon footprint https://www.alimentarium.org/en/knowledge/transporting-food#:~:text=Cargo%20ships%20have%20the%20lowest,grammes%20per%20tonne%20per%20kilometre;
Processing and packaging	LAMB	lamb	lamb, Processing and packaging	0.4725	0	0	0	0	0.25	0	0	0.5	0.25	0.03	1.58	0.82	0.246	Assuming 1 kg transported for 250 km by truck and 0.5 kWh per kilogram of processing; Typical freight truck emission factor 0.2-0.66 kgCO2e/kg/tkm https://ourworldindata.org/food-transport-by-mode; ship and plane carbon footprint https://www.alimentarium.org/en/knowledge/transporting-food#:~:text=Cargo%20ships%20have%20the%20lowest,grammes%20per%20tonne%20per%20kilometre;
Processing and packaging	LEGUME	soy bean	soy bean, Processing and packaging	0.4725	0	0	0	0	0.25	0	0	0.5	0.25	0.03	1.58	0.82	0.246	Assuming 1 kg transported for 250 km by truck and 0.5 kWh per kilogram of processing; Typical freight truck emission factor 0.2-0.66 kgCO2e/kg/tkm https://ourworldindata.org/food-transport-by-mode; ship and plane carbon footprint https://www.alimentarium.org/en/knowledge/transporting-food#:~:text=Cargo%20ships%20have%20the%20lowest,grammes%20per%20tonne%20per%20kilometre;
Processing and packaging	OIL	palm oil	palm oil, Processing and packaging	0.4725	0	0	0	0	0.25	0	0	0.5	0.25	0.03	1.58	0.82	0.246	Assuming 1 kg transported for 250 km by truck and 0.5 kWh per kilogram of processing; Typical freight truck emission factor 0.2-0.66 kgCO2e/kg/tkm https://ourworldindata.org/food-transport-by-mode; ship and plane carbon footprint https://www.alimentarium.org/en/knowledge/transporting-food#:~:text=Cargo%20ships%20have%20the%20lowest,grammes%20per%20tonne%20per%20kilometre;
Processing and packaging	ALCOHOL	wine	wine, Processing and packaging	0.4725	0	0	0	0	0.25	0	0	0.5	0.25	0.03	1.58	0.82	0.246	Assuming 1 kg transported for 250 km by truck and 0.5 kWh per kilogram of processing; Typical freight truck emission factor 0.2-0.66 kgCO2e/kg/tkm https://ourworldindata.org/food-transport-by-mode; ship and plane carbon footprint https://www.alimentarium.org/en/knowledge/transporting-food#:~:text=Cargo%20ships%20have%20the%20lowest,grammes%20per%20tonne%20per%20kilometre;
Processing and packaging	NUT	peanut	peanut, Processing and packaging	0.4725	0	0	0	0	0.25	0	0	0.5	0.25	0.03	1.58	0.82	0.246	Assuming 1 kg transported for 250 km by truck and 0.5 kWh per kilogram of processing; Typical freight truck emission factor 0.2-0.66 kgCO2e/kg/tkm https://ourworldindata.org/food-transport-by-mode; ship and plane carbon footprint https://www.alimentarium.org/en/knowledge/transporting-food#:~:text=Cargo%20ships%20have%20the%20lowest,grammes%20per%20tonne%20per%20kilometre;
Processing and packaging	SEASONING	seasoning	seasoning, Processing and packaging	0.4725	0	0	0	0	0.25	0	0	0.5	0.25	0.03	1.58	0.82	0.246	Assuming 1 kg transported for 250 km by truck and 0.5 kWh per kilogram of processing; Typical freight truck emission factor 0.2-0.66 kgCO2e/kg/tkm https://ourworldindata.org/food-transport-by-mode; ship and plane carbon footprint https://www.alimentarium.org/en/knowledge/transporting-food#:~:text=Cargo%20ships%20have%20the%20lowest,grammes%20per%20tonne%20per%20kilometre;
Processing and packaging	WATER	water	water, Processing and packaging	0.00246	0	0	0	0	0	0	0	0	0.25	0.03	1.58	0.82	0.246	Assuming 10000 kWh/MG of water; https://www.epa.gov/sites/default/files/2015-08/documents/wastewater-guide.pdf; Typical freight truck emission factor 0.2-0.66 kgCO2e/kg/tkm https://ourworldindata.org/food-transport-by-mode; ship and plane carbon footprint https://www.alimentarium.org/en/knowledge/transporting-food#:~:text=Cargo%20ships%20have%20the%20lowest,grammes%20per%20tonne%20per%20kilometre;
Processing and packaging	EGG	egg	egg, Processing and packaging	0.0625	0	0	0	0	0.25	0	0	0	0.25	0.03	1.58	0.82	0.246	Assuming 1 kg transported for 250 km by truck and no processing; Typical freight truck emission factor 0.2-0.66 kgCO2e/kg/tkm https://ourworldindata.org/food-transport-by-mode; ship and plane carbon footprint https://www.alimentarium.org/en/knowledge/transporting-food#:~:text=Cargo%20ships%20have%20the%20lowest,grammes%20per%20tonne%20per%20kilometre;
Processing and packaging	AQUATIC	fish	fish, Processing and packaging	0.4725	0	0	0	0	0.25	0	0	0.5	0.25	0.03	1.58	0.82	0.246	Assuming 1 kg transported for 250 km by truck and 0.5 kWh per kilogram of processing; Typical freight truck emission factor 0.2-0.66 kgCO2e/kg/tkm https://ourworldindata.org/food-transport-by-mode; ship and plane carbon footprint https://www.alimentarium.org/en/knowledge/transporting-food#:~:text=Cargo%20ships%20have%20the%20lowest,grammes%20per%20tonne%20per%20kilometre;
Distribution	MAIZE	maize	maize, Distribution	0.0335	0	0	0	0	0.134	0	0	0	0.25	0.03	1.58	0.82	0.246	Assuming 1 kg transported for 134 km from guangzhou to macau by truck (https://www.statista.com/statistics/280184/corn-acreage-in-china-by-region/); Typical freight truck emission factor 0.2-0.66 kgCO2e/kg/tkm https://ourworldindata.org/food-transport-by-mode; ship and plane carbon footprint https://www.alimentarium.org/en/knowledge/transporting-food#:~:text=Cargo%20ships%20have%20the%20lowest,gr…
Distribution	RICE	rice	rice, Distribution	0.0335	0	0	0	0	0.134	0	0	0	0.25	0.03	1.58	0.82	0.246	Assuming 1 kg transported for 134 km from guangzhou to macau by truck (https://en.wikipedia.org/wiki/Rice_production_in_China#/media/File:China_-_Regional_rice_production_rates_.png); Typical freight truck emission factor 0.2-0.66 kgCO2e/kg/tkm https://ourworldindata.org/food-transport-by-mode; ship and plane carbon footprint https://www.alimentarium.org/en/knowledge/transporting-food#:~:text=Car…
Distribution	WHEAT	wheat	wheat, Distribution	0.275	0	0	0	0	1.1	0	0	0	0.25	0.03	1.58	0.82	0.246	Assuming 1 kg transported for 1100 km from guizhou to macau by truck (https://www.statista.com/statistics/242630/wheat-production-in-china-by-province/); Typical freight truck emission factor 0.2-0.66 kgCO2e/kg/tkm https://ourworldindata.org/food-transport-by-mode; ship and plane carbon footprint https://www.alimentarium.org/en/knowledge/transporting-food#:~:text=Cargo%20ships%20have%20the%20lowe…
Distribution	DAIRY	cheese	cheese, Distribution	0.583	0	0	0	0	0.1	18.6	0	0	0.25	0.03	1.58	0.82	0.246	Assuming 1 kg transported for 18600 km (from hamburg to hk) by ship (https://classic.searoutes.com/portdistance?fromName=Hong%20Kong&fromLocode=HKHKG&toName=Hamburg&toLocode=DEHAM); then hk to macau ~100km (https://www.rome2rio.com/s/Hong-Kong/Macau#:~:text=Yes%2C%20the%20driving%20distance%20between,from%20Hong%20Kong%20to%20Macau.); Typical freight truck emission factor 0.2-0.66 kgCO2e/kg/tkm h…
Distribution	FRUIT	grape	grape, Distribution	0.0335	0	0	0	0	0.134	0	0	0	0.25	0.03	1.58	0.82	0.246	Assuming 1 kg transported for 134 km from guangzhou to macau by truck; Typical freight truck emission factor 0.2-0.66 kgCO2e/kg/tkm https://ourworldindata.org/food-transport-by-mode; ship and plane carbon footprint https://www.alimentarium.org/en/knowledge/transporting-food#:~:text=Cargo%20ships%20have%20the%20lowest,grammes%20per%20tonne%20per%20kilometre;
Distribution	VEGETABLE	potato	potato, Distribution	0.0335	0	0	0	0	0.134	0	0	0	0.25	0.03	1.58	0.82	0.246	Assuming 1 kg transported for 134 km from guangzhou to macau by truck; Typical freight truck emission factor 0.2-0.66 kgCO2e/kg/tkm https://ourworldindata.org/food-transport-by-mode; ship and plane carbon footprint https://www.alimentarium.org/en/knowledge/transporting-food#:~:text=Cargo%20ships%20have%20the%20lowest,grammes%20per%20tonne%20per%20kilometre;
Distribution	FUNGUS	mushroom	mushroom, Distribution	0.0335	0	0	0	0	0.134	0	0	0	0.25	0.03	1.58	0.82	0.246	Assuming 1 kg transported for 134 km from guangzhou to macau by truck; Typical freight truck emission factor 0.2-0.66 kgCO2e/kg/tkm https://ourworldindata.org/food-transport-by-mode; ship and plane carbon footprint https://www.alimentarium.org/en/knowledge/transporting-food#:~:text=Cargo%20ships%20have%20the%20lowest,grammes%20per%20tonne%20per%20kilometre;
Distribution	BEEF	beef	beef, Distribution	0.715	0	0	0	0	0.1	23	0	0	0.25	0.03	1.58	0.82	0.246	Assuming 1 kg transported for 23000 km (from Brazil Santos Port to hk port) by ship (http://ports.com/sea-route/port-of-hong-kong,hong-kong/port-of-santos,brazil/#/?a=0&b=0&c=Port%20of%20Hong%20Kong,%20Hong%20Kong&d=Port%20of%20Santos,%20Brazil); then hk to macau ~100km (https://www.rome2rio.com/s/Hong-Kong/Macau#:~:text=Yes%2C%20the%20driving%20distance%20between,from%20Hong%20Kong%20to%20Macau.…
Distribution	PORK	pork	pork, Distribution	0.36175	0	0	0	0	0.134	23	0	0	0.25	0.03	1.58	0.82	0.246	Assuming 1 kg transported for 134 km from guangzhou to macau by truck for China origin; Assuming 1 kg transported for 23000km from Santos Port Brazil or Torun Port Poland to HK Port by ship for Brazil or Poland origin; Report average of both transport mode; Typical freight truck emission factor 0.2-0.66 kgCO2e/kg/tkm https://ourworldindata.org/food-transport-by-mode; ship and plane carbon footpri…
Distribution	POULTRY	poultry	poultry, Distribution	0.36175	0	0	0	0	0.134	23	0	0	0.25	0.03	1.58	0.82	0.246	Assuming 1 kg transported for 134 km from guangzhou to macau by truck for China origin; Assuming 1 kg transported for 23000km from Santos Port Brazil to HK Port by ship for Brazil or America origin; Report average of both transport mode; Typical freight truck emission factor 0.2-0.66 kgCO2e/kg/tkm https://ourworldindata.org/food-transport-by-mode; ship and plane carbon footprint https://www.alime…
Distribution	LAMB	lamb	lamb, Distribution	0.385	0	0	0	0	0.1	12	0	0	0.25	0.03	1.58	0.82	0.246	Assuming 1 kg transported for 12000 km (from NZ Taranaki Port to hk port) by ship (http://ports.com/sea-route/#/?a=4339&b=4483&c=Port%20Taranaki%20(New%20Plymouth),%20New%20Zealand&d=Port%20of%20Hong%20Kong,%20Hong%20Kong); then hk to macau ~100km (https://www.rome2rio.com/s/Hong-Kong/Macau#:~:text=Yes%2C%20the%20driving%20distance%20between,from%20Hong%20Kong%20to%20Macau.); Typical freight truc…
Distribution	LEGUME	soy bean	soy bean, Distribution	0.0335	0	0	0	0	0.134	0	0	0	0.25	0.03	1.58	0.82	0.246	Assuming 1 kg transported for 134 km from guangzhou to macau by truck for China origin; Assuming 1 kg transported for 23000km from Santos Port Brazil to HK Port by ship for Brazil or America origin; Report average of both transport mode; Typical freight truck emission factor 0.2-0.66 kgCO2e/kg/tkm https://ourworldindata.org/food-transport-by-mode; ship and plane carbon footprint https://www.alime…
Distribution	OIL	peanut oil	peanut oil, Distribution	0.0335	0	0	0	0	0.134	0	0	0	0.25	0.03	1.58	0.82	0.246	Assuming 1 kg transported for 134 km from guangzhou to macau by truck for China origin; Assuming 1 kg transported for 23000km from Santos Port Brazil to HK Port by ship for Brazil or America origin; Report average of both transport mode; Typical freight truck emission factor 0.2-0.66 kgCO2e/kg/tkm https://ourworldindata.org/food-transport-by-mode; ship and plane carbon footprint https://www.alime…
Distribution	ALCOHOL	wine	wine, Distribution	0.28825	0	0	0	0	0.134	18.1	0	0	0.25	0.03	1.58	0.82	0.246	Assuming 1 kg transported for 18100 km (from Portugal Sines port to hk) by ship (http://ports.com/sea-route/port-of-sines,portugal/port-of-hong-kong,hong-kong/#/?a=0&b=0&c=Port%20of%20Sines,%20Portugal&d=Port%20of%20Hong%20Kong,%20Hong%20Kong) for Portugal origin; Assuming 1 kg transported for 134 km from guangzhou to macau by truck for China origin; Report average of both transport mode; Typical…
Distribution	NUT	peanut	peanut, Distribution	0.0335	0	0	0	0	0.134	0	0	0	0.25	0.03	1.58	0.82	0.246	Assuming 1kg transported for 134km (GuangDong to Macau ); Typical freight truck emission factor 0.2-0.66 kgCO2e/kg/tkm https://ourworldindata.org/food-transport-by-mode; ship and plane carbon footprint https://www.alimentarium.org/en/knowledge/transporting-food#:~:text=Cargo%20ships%20have%20the%20lowest,grammes%20per%20tonne%20per%20kilometre;
Distribution	SEASONING	seasoning	seasoning, Distribution	0.218773	0	0	0	0	0.134	18.1	0	0	0.25	0.03	1.58	0.82	0.246	Assuming 1 kg transported for 16000 km (from Italy Croton port to hk) by ship for Europe origin; Assuming 1 kg transported for 134 km from guangzhou to macau by truck for China origin; Report average of both transport mode weighted by origin occurence; Typical freight truck emission factor 0.2-0.66 kgCO2e/kg/tkm https://ourworldindata.org/food-transport-by-mode; ship and plane carbon footprint ht…
Distribution	WATER	water	water, Distribution	0.000246	0	0	0	0	0	0	0	0	0.25	0.03	1.58	0.82	0.246	Assuming 1000 kWh/MG of water; https://www.epa.gov/sites/default/files/2015-08/documents/wastewater-guide.pdf
Distribution	EGG	egg	egg, Distribution	0.39175	0	0	0	0	0.134	25	0	0	0.25	0.03	1.58	0.82	0.246	Assuming 1 kg transported for 25000 km (from America Freeport Port to hk port) by ship for America origin; Assuming 1 kg transported for 134 km from guangzhou to macau by truck for China origin; Report average of both transport mode weighted by origin occurence; Typical freight truck emission factor 0.2-0.66 kgCO2e/kg/tkm https://ourworldindata.org/food-transport-by-mode; ship and plane carbon fo…
Distribution	AQUATIC	fish	fish, Distribution	0.0510556	0	0	0	0	0.134	3.75	0	0	0.25	0.03	1.58	0.82	0.246	Assuming 1 kg transported for 3750 km (from Malaysia North port to hk port) by ship for Malaysia origin; Assuming 1 kg transported for 134 km from guangzhou to macau by truck for China origin; Report average of both transport mode weighted by origin occurence; Typical freight truck emission factor 0.2-0.66 kgCO2e/kg/tkm https://ourworldindata.org/food-transport-by-mode; ship and plane carbon foot…
Consumption	MAIZE	maize	maize, Consumption	0.82	0	0	0	0	0	0	0	1	0.25	0.03	1.58	0.82	0.246	Assuming 20 min of cooking (0.05 kWh per minute of cooking) and storage at ambient temperature
Consumption	RICE	rice	rice, Consumption	0.82	0	0	0	0	0	0	0	1	0.25	0.03	1.58	0.82	0.246	Assuming 20 min of cooking (0.05 kWh per minute of cooking) and storage at ambient temperature
Consumption	WHEAT	wheat	wheat, Consumption	0.82	0	0	0	0	0	0	0	1	0.25	0.03	1.58	0.82	0.246	Assuming 20 min of cooking (0.05 kWh per minute of cooking) and storage at ambient temperature
Consumption	DAIRY	cheese	cheese, Consumption	0.003034	0	0	0	0	0	0	0	0.0037	0.25	0.03	1.58	0.82	0.246	Assuming 0.0037 kWh/L or kg of chilled storage at home and consumed raw
Consumption	FRUIT	grape	grape, Consumption	0.003034	0	0	0	0	0	0	0	0.0037	0.25	0.03	1.58	0.82	0.246	Assuming 0.0037 kWh/L or kg of chilled storage at home and consumed raw
Consumption	VEGETABLE	lettuce	lettuce, Consumption	0.003034	0	0	0	0	0	0	0	0.0037	0.25	0.03	1.58	0.82	0.246	Assuming 0.0037 kWh/L or kg of chilled storage at home and consumed raw
Consumption	FUNGUS	mushroom	mushroom, Consumption	2.01795	0	0	0	0	0	0	0	2.46091	0.25	0.03	1.58	0.82	0.246	Assuming 0.0037 kWh/L or kg ; 5 min per kg of cooking using the Work range 2 ring (120kW) (2 kWh per minute of cooking) and storage at ambient temperature; This value is similar to the estimated value from Zhang2016.
Consumption	BEEF	beef	beef, Consumption	2.01795	0	0	0	0	0	0	0	2.46091	0.25	0.03	1.58	0.82	0.246	Assuming 0.0037 kWh/L or kg ; 5 min per kg of cooking using the Work range 2 ring (120kW) (2 kWh per minute of cooking) and storage at ambient temperature; This value is similar to the estimated value from Zhang2016.
Consumption	PORK	pork	pork, Consumption	2.01795	0	0	0	0	0	0	0	2.46091	0.25	0.03	1.58	0.82	0.246	Assuming 0.0037 kWh/L or kg ; 5 min per kg of cooking using the Work range 2 ring (120kW) (2 kWh per minute of cooking) and storage at ambient temperature; This value is similar to the estimated value from Zhang2016.
Consumption	POULTRY	poultry	poultry, Consumption	2.01795	0	0	0	0	0	0	0	2.46091	0.25	0.03	1.58	0.82	0.246	Assuming 0.0037 kWh/L or kg ; 5 min per kg of cooking using the Work range 2 ring (120kW) (2 kWh per minute of cooking) and storage at ambient temperature; This value is similar to the estimated value from Zhang2016.
Consumption	LAMB	lamb	lamb, Consumption	2.01795	0	0	0	0	0	0	0	2.46091	0.25	0.03	1.58	0.82	0.246	Assuming 0.0037 kWh/L or kg ; 5 min per kg of cooking using the Work range 2 ring (120kW) (2 kWh per minute of cooking) and storage at ambient temperature; This value is similar to the estimated value from Zhang2016.
Consumption	LEGUME	soy bean	soy bean, Consumption	0.82	0	0	0	0	0	0	0	1	0.25	0.03	1.58	0.82	0.246	Assuming 20 min of cooking (0.05 kWh per minute of cooking) and storage at ambient temperature
Consumption	OIL	palm oil	palm oil, Consumption	0	0	0	0	0	0	0	0	0	0.25	0.03	1.58	0.82	0.246	Assuming stored at ambient temperature and consumed raw
Consumption	ALCOHOL	wine	wine, Consumption	0	0	0	0	0	0	0	0	0	0.25	0.03	1.58	0.82	0.246	Assuming stored at ambient temperature and consumed raw
Consumption	NUT	peanut	peanut, Consumption	0	0	0	0	0	0	0	0	0	0.25	0.03	1.58	0.82	0.246	Assuming stored at ambient temperature and consumed raw
Consumption	SEASONING	seasoning	seasoning, Consumption	0	0	0	0	0	0	0	0	0	0.25	0.03	1.58	0.82	0.246	Assuming stored at ambient temperature and consumed raw
Consumption	WATER	water	water, Consumption	0.082	0	0	0	0	0	0	0	0.1	0.25	0.03	1.58	0.82	0.246	Assuming 0.1kWh/kg of water to bring to boil from 20 degrees C to 100 degrees C (Water heat capacity 4.2kJ/kg/C); Boiling Kettle 26 KW, 150 L
Consumption	EGG	egg	egg, Consumption	1.44815	0	0	0	0	0	0	0	1.76603	0.25	0.03	1.58	0.82	0.246	Assuming 0.0037 kWh/L or kg ; 5 min per kg of cooking using the Work range 2 ring (120kW) (2 kWh per minute of cooking) and storage at ambient temperature; This value is similar to the estimated value from Zhang2016.
Consumption	AQUATIC	fish	fish, Consumption	2.01795	0	0	0	0	0	0	0	2.46091	0.25	0.03	1.58	0.82	0.246	Assuming 0.0037 kWh/L or kg ; 5 min per kg of cooking using the Work range 2 ring (120kW) (2 kWh per minute of cooking) and storage at ambient temperature; This value is similar to the estimated value from Zhang2016.
